# Supplementary material for: Neoadjuvant chemotherapy plus nivolumab with or without ipilimumab in operable non-small cell lung cancer: the phase 2 platform NEOSTAR trial
Source: Nat Med. 2023 Mar 16;29(3):593–604. doi: 10.1038/s41591-022-02189-0 (PMC10033402; doi:10.1038/s41591-022-02189-0)
Supplement: Supplementary file 3 — Tumor molecular alterations in both treatment arms. Splice, an alteration of genomic DNA adjacent to the intron/exon splice border, which could have an effect on RNA splicing, has been identified. *Molecular tests performed at outside institution. [file 41591_2022_2189_MOESM3_ESM.xlsx]

## Sheet: Cascone_Supplementary_Table_1
Supplementary Table 1. Tumor molecular alterations in both treatment arms.
Treatment	KRAS	EGFR	TP53	Other
Nivo+CT				NGS DNA:
				ATRX p.Y2161F Exon 29 SNV Missense
				NGS RNA:
				No fusion found
				CG:
				MET amplification (MET copy number=5.50; MET: CC7 signal ratio 5.20)
				ccfDNA:
				No alteration found
Nivo+CT	NGS DNA:			NGS DNA:
	KRAS p.G12C Exon 2 SNV Missense			CREBBP p.R601W Exon 8 SNV Missense
	KRAS p.A59E Exon 3 SNV Missense			CCNE1 p.P76L Exon 5 SNV Missense
				CTNNB1 p.S33C Exon 3 SNV Missense
				U2AF1 p.K23R Exon 2 SNV Missense
				NGS RNA:
				No fusion found
Nivo+CT	NGS DNA:		NGS DNA:	NGS DNA:
	KRAS p.G12C Exon 2 SNV Missense		TP53 p.R181P Exon 5 SNV Missense	ATR p.R1300L Exon 21 SNV Missense
				CDK12 p.H114Q Exon 1 SNV Missense
				NGS RNA:
				No fusion found
				ccfDNA:
				FGFR1 p.Q489 Exon 11 SNV Nonsense
Nivo+CT			NGS DNA:	NGS DNA:
			TP53 p.H193R Exon 6 SNV Missense	SMARCA4 c.2438+1G>A Splice? Unknown
				NGS RNA:
				No fusion found
				CG:
				No alteration found
Nivo+CT			NGS DNA + ccfDNA:	ccfDNA:
			TP53 p.C242 Exon 7 SNV Nonsense	PDGFRA p.T276M Exon 6 SNV Missense
Nivo+CT	NGS DNA:			NGS DNA:
	KRAS p.G12C Exon 2 SNV Missense			KDR p.W779L Exon 16 SNV Missense
				NGS RNA:
				No fusion found
				CG:
				RET partial deletion
Nivo+CT		NGS DNA:	NGS DNA:	NGS RNA:
		EGFR p.E746_A750del Exon 19 Deletion	TP53 p.R342 Exon 10 SNV Nonsense	No Fusion found
				CG:
				No alteration found
				ccfDNA:
				RB1 p.Q436fs Exon 13 Deletion Frameshift
Nivo+CT	NGS DNA:			NGS DNA:
	KRAS p.G12S Exon 2 SNV Missense			STK11 p.E65 Exon 1 SNV Nonsense
				CTNNB1 p.S37F Exon 3 SNV Missense
				KIT p.M541L Exon 10 SNV Missense (variant of probable germline origin)
				CG:
				No alteration found
				ccfDNA:
				No alteration found
Nivo+CT				NGS DNA:
				No alteration found
				NGS RNA:
				CD74-ROS1 fusion (CD74-ROS1.C6R34.COSF1200)
Nivo+CT			ccfDNA:	ccfDNA:
			TP53 p.G334fs Exon 10 Duplication Frameshift	FGFR1 p.R58P Exon 3 SNV Missense
				KIT p.S365F Exon 6 SNV Missense
				NFE2L2 p.R34Q, Exon 2 SNV Missense
Nivo+CT		NGS DNA:	NGS DNA:	NGS DNA:
		EGFR p.E746_A750del Exon 19 Deletion	TP53 p.E285K Exon 8 SNV Missense	FBXW7 p.R339K Exon 7 SNV Missense
				MLH7 p.E668K Exon 18 SNV Missense
				NF1 p.R461L Exon 12 SNV Missense
				NOTCH2 p.E2011Q Exon 34 SNV Missense
Nivo+CT				ccfDNA:
				No alteration found
Nivo+CT		NGS DNA:	ccfDNA:
		EGFR p.L747_S752del Exon 19 Deletion	TP53 p.P190L Exon 6 SNV Missense
Nivo+CT		NGS DNA:	NGS DNA:	NGS DNA:
		EGFR p.L858R Exon 21 SNV Missense	TP53 p.R342 Exon 10 SNV Nonsense	RB1 p.E837G Exon 24 SNV Missense
				NGS RNA:
				No fusion found
Nivo+CT				NGS DNA*:
				No alteration found
				CG*:
				No alteration found
Nivo+CT		NGS DNA + ccfDNA:	ccfDNA:	NGS DNA:
		EGFR p.L858R Exon 21 SNV Missense	TP53 p.R175H Exon 5 SNV Missense	CTNNB1 p.G34E Exon 3 SNV Missense
			NGS DNA + ccfDNA:	NGS RNA:
			TP53 p.L194R Exon 6 SNV Missense	No fusion found
				CG:
				No alteration found
Nivo+CT				CG:
				RET Rearrangement
				ccfDNA:
				BRCA1 p.T1289fs Exon 10 Duplication Frameshift
Ipi+Nivo+CT				NGS DNA:
				ERBB2 p.Y772_A775dupYVMA Exon 20 Duplication
				TSC1 p.N1098S Exon 23 SNV Missense
				NGS RNA:
				No fusion found
				CG:
				No alteration found
Ipi+Nivo+CT	NGS DNA:			NGS DNA:
	KRAS p.G12C Exon 2 SNV Missense			PIK3CA p.E545K Exon 10 SNV Missense
				PTCH1 p.G511V Exon 11 SNV Missense
				NGS RNA:
				No fusion found
Ipi+Nivo+CT		NGS DNA + ccfDNA:	NGS DNA + ccfDNA:	NGS RNA:
		EGFR p.L747_P753delinsS Exon 19 Deletion	TP53 p.R213 Exon 6 SNV Nonsense	No fusion found
				CG:
				MET amplification (MET Copy number = 11.80; MET: CC7 signal ratio = 1.83)
Ipi+Nivo+CT		NGS DNA:		NGS RNA:
		EGFR p.L747_P753delinsQ Exon 19 Complex		No fusion found
Ipi+Nivo+CT	NGS DNA:		NGS DNA:	NGS DNA:
	KRAS p.G12C Exon 2 SNV Missense		TP53 c.673-2A>T Splice? Unknown	CREBBP p.N1813D Exon 31 Complex Missense
				ESR1 p.R277S Exon 4 SNV Missense
				FANCI p.T930I Exon 26 Complex Missense
				NF1 p.E1717 Exon 37 SNV Nonsense
				PIK3CA p.E545K Exon 10 SNV Missense
				RB1 p.E275 Exon 8 SNV Nonsense
				NGS RNA:
				No fusion found
				CG:
				No alteration found
Ipi+Nivo+CT	NGS DNA:			NGS DNA:
	KRAS p.G12C Exon 2 SNV Missense			ARID1A p.Q761 Exon 7 SNV Nonsense
				ATM p.K2440M Exon 50 SNV Missense
				U2AF1 p.S34F Exon 2 SNV Missense
				NGS RNA:
				No fusion found
				CG:
				No alteration found
Ipi+Nivo+CT				NGS DNA:
				STK11 p.R75fs Exon 1 Insertion Frameshift
				SMARCA4 c.4170+2T>C Splice? Unknown
				CBL c.1096-2A>T Splice? Unknown
				NGS RNA:
				No fusion found
				CG:
				No alteration found
Ipi+Nivo+CT				NGS DNA:
				CREBBP p.S820 Exon 13 SNV Nonsense
				NGS RNA:
				No fusion found
				CG:
				ALK Rearrangement
				ccfDNA:
				ALK EML4-ALK.E6A20 Fusion
Ipi+Nivo+CT		NGS DNA:	NGS DNA:	NGS RNA:
		EGFR p.E746_A750del Exon 19 Deletion	TP53 p.V157F Exon 5 SNV Missense	No fusion found
				CG:
				No alteration found
				ccfDNA:
				No alteration found
Ipi+Nivo+CT	NGS DNA:		NGS DNA:	NGS DNA:
	KRAS p.G12C Exon 2 SNV Missense		TP53 c.673-1G>T Splice? Unknown	ARID1A p.L2199fs Exon 20 Indel Frameshift
				BRCA2 p.D129H Exon 4 SNV Missense
				CDKN2A p.E88 Exon 2 SNV Nonsense
				NGS RNA:
				No fusion found
				CG:
				No alteration found
Ipi+Nivo+CT	NGS DNA:			NGS DNA:
	KRAS p.G12D Exon 2 SNV Missense			ATM p.R337C Exon 8 SNV Missense
				NOTCH3 p.P370S Exon 7 SNV Missense
				PIK3CA p.E545K Exon 10 SNV Missense
				PIK3R1 p.D560H Exon 13 SNV Missense
				CG:
				No alteration found
Ipi+Nivo+CT		NGS DNA:		NGS DNA:
		EGFR p.L858R Exon 21 SNV Missense		CDK4 Amplification chr12:58142244-58145450 Cytoband 12q14.1
				MDM2 Amplification chr12:69203037-69233452 Cytoband 12q15
				ATM p.F830S Exon 17 SNV Missense
				NGS RNA:
				No fusion found
				CG:
				No alteration found
Ipi+Nivo+CT			NGS DNA:	NGS DNA:
			TP53 p.R175L Exon 5 SNV Missense	CDKN2A p.N71fs*75 Exon 2 Deletion Frameshift
				SMARCA4 p.E1242 Exon 26 SNV Nonsense
				NGS RNA:
				No fusion found
				CG:
				No alteration found
Ipi+Nivo+CT		NGS DNA:	NGS DNA:	NGS:
		EGFR Amplification chr7:55211009-55268091 Cytoband 7p11.2	TP53 p.R196 Exon 6 SNV Nonsense	BRAF p.N581S Exon 15 SNV Missense
				CDK12 p.G8R Exon 1 SNV Missense
				NGS RNA:
				No fusion found
Ipi+Nivo+CT		NGS DNA:	NGS DNA:	NGS RNA:
		EGFR p.L858R Exon 21 SNV Missense	TP53 p.L145P Exon 5 SNV Missense	No fusion found
				CG:
				MET amplification (MET: CC7 Ratio 2.02)
Nivo, nivolumab; Ipi, ipilimumab; CT, chemotherapy; NGS, next-generation sequencing; CG, cytogenetics; ccfDNA, circulating cell-free DNA. Splice?, an alteration of genomic DNA adjacent to the intron/exon splice border which could have an effect on RNA splicing has been identified. *Molecular tests performed at outside institution.
