# Supplementary material for: Neoadjuvant chemotherapy plus nivolumab with or without ipilimumab in operable non-small cell lung cancer: the phase 2 platform NEOSTAR trial
Source: Nat Med. 2023 Mar 16;29(3):593–604. doi: 10.1038/s41591-022-02189-0 (PMC10033402; doi:10.1038/s41591-022-02189-0)
Supplement: Supplementary file 4 — Pathologic responses in the ITT population in both treatment arms. Two Ipi+Nivo+CT patients were not resected due to death from SARS-CoV-2 infection-related complications (non-treatment related) in one patient and complexity of surgical resection and its associated risks in the second patient. *MPR rate was obtained from a UMVUE. VT, viable tumor; NE, not evaluable. [file 41591_2022_2189_MOESM4_ESM.xlsx]

## Sheet: Cascone_Supplementary_Table_2
Supplementary Table 2. Pathological responses in the intention-to-treat population in both treatment arms.
Pathological response (% VT)	Nivo+CT	Ipi+Nivo+CT
	n (%)	n (%)
MPR* (0-10%)	7 (32.1)	11 (50)
Complete (0%)	4 (18.2)	4 (18.2)
1-10%	3 (13.6)	7 (31.8)
11-50%	4 (18.2)	5 (22.7)
51-100%	11 (50)	4 (18.2)
No Surgery (%VT NE)	0 (0)	2 (9.1)
Total	22 (100)	22 (100)
Two Ipi+Nivo+CT patients were not resected due to death from SARS-CoV-2 related complications (non-treatment related) in one patient and complexity of surgical resection and its associated risks in the second patient. *MPR rate was obtained from a uniformly minimum variance unbiased estimator (UMVUE). Nivo, nivolumab; Ipi, ipilimumab; CT, chemotherapy; VT, viable tumor; MPR, major pathologic resp…
