# Supplementary material for: Neoadjuvant chemotherapy plus nivolumab with or without ipilimumab in operable non-small cell lung cancer: the phase 2 platform NEOSTAR trial
Source: Nat Med. 2023 Mar 16;29(3):593–604. doi: 10.1038/s41591-022-02189-0 (PMC10033402; doi:10.1038/s41591-022-02189-0)
Supplement: Supplementary file 5 — Pathologic responses in all resected patients in both treatment arms. VT, viable tumor. [file 41591_2022_2189_MOESM5_ESM.xlsx]

## Sheet: Cascone_Supplementary_Table_3
Supplementary Table 3. Pathological responses in all resected patients in both treatment arms.
Pathological response (% VT)	Nivo+CT	Ipi+Nivo+CT
	n (%)	n (%)
MPR (0-10%)	7 (31.8)	11 (55)
Complete (0%)	4 (18.2)	4 (20)
1-10%	3 (13.6)	7 (35)
11-50%	4 (18.2)	5 (25)
51-100%	11 (50)	4 (20)
Total	22 (100)	20 (100)
Nivo, nivolumab; Ipi, ipilimumab; CT, chemotherapy; VT, viable tumor; MPR, major pathologic response
