# Supplementary material for: Neoadjuvant chemotherapy plus nivolumab with or without ipilimumab in operable non-small cell lung cancer: the phase 2 platform NEOSTAR trial
Source: Nat Med. 2023 Mar 16;29(3):593–604. doi: 10.1038/s41591-022-02189-0 (PMC10033402; doi:10.1038/s41591-022-02189-0)
Supplement: Supplementary file 6 — Univariate logistic regression model to assess the association between clinical characteristics and MPR in combined treatment arms. OR, odds ratio; NOS, not otherwise specified; Squamous, squamous cell carcinoma. Non-squamous includes adenocarcinoma, carcinoma with neuroendocrine features, NOS NSCLC, sarcomatoid carcinoma and large cell carcinoma. [file 41591_2022_2189_MOESM6_ESM.xlsx]

## Sheet: Cascone_Supplementary_Table_4
Supplementary Table 4. Univariate logistic regression model to assess the association between clinical characteristics and MPR in combined treatment arms.
Factor		MPR	Total	OR (95% CI)
Age (per year)		18	44	1.02 (0.95, 1.09)
Sex	Female	7	19	Reference
	Male	11	25	1.35 (0.40, 4.57)
Smoking status	Never smoker	0	10	Reference
	Former/Current smoker	18	34	23.6 (1.11, 498)
ECOG PS	0	8	26	Reference
	1	10	18	2.81 (0.81, 9.80)
Stage	Stage IB/II	9	20	Reference
	Stage IIIA	9	24	0.73 (0.22, 2.45)
Histology	Nonsquamous	10	34	Reference
	Squamous	8	10	9.60 (1.73, 53.4)
Nivo, nivolumab; Ipi, ipilimumab; CT, chemotherapy; MPR, major pathologic response; OR, odds ratio; CI, confidence interval; ECOG, Eastern Cooperative Oncology Group; PS, performance status; Squamous, Squamous cell carcinoma; Nonsquamous includes adenocarcinoma, carcinoma with neuroendocrine features, NOS NSCLC, sarcomatoid carcinoma, and large cell carcinoma.
