# Supplementary material for: Neoadjuvant chemotherapy plus nivolumab with or without ipilimumab in operable non-small cell lung cancer: the phase 2 platform NEOSTAR trial
Source: Nat Med. 2023 Mar 16;29(3):593–604. doi: 10.1038/s41591-022-02189-0 (PMC10033402; doi:10.1038/s41591-022-02189-0)
Supplement: Supplementary file 7 — Pathologic responses in the ITT population without known tumor EGFR and ALK alterations in both treatment arms. VT, viable tumor; NE, not evaluable. [file 41591_2022_2189_MOESM7_ESM.xlsx]

## Sheet: Cascone_Supplementary_Table_5
Supplementary Table 5. Pathological responses in the intention-to-treat population without known tumor EGFR and ALK alterations in both treatment arms.
Pathological response (% VT)	Nivo+CT	Ipi+Nivo+CT
	n (%)	n (%)
MPR (0-10%)	7 (41.2)	10 (62.5)
Complete (0%)	4 (23.5)	4 (25)
1-10%	3 (17.6)	6 (37.5)
11-50%	1 (5.9)	3 (18.8)
51-100%	9 (52.9)	1 (6.3)
No Surgery (%VT NE)	0 (0)	2 (12.5)
Total	17 (100)	16 (100)
Nivo, nivolumab; Ipi, ipilimumab; CT, chemotherapy; VT, viable tumor; MPR, major pathologic response; NE, not evaluable.
