# Supplementary material for: Neoadjuvant chemotherapy plus nivolumab with or without ipilimumab in operable non-small cell lung cancer: the phase 2 platform NEOSTAR trial
Source: Nat Med. 2023 Mar 16;29(3):593–604. doi: 10.1038/s41591-022-02189-0 (PMC10033402; doi:10.1038/s41591-022-02189-0)
Supplement: Supplementary file 8 — TRAEs in both treatment arms. eGFR, estimated glomerular filtration rate; BUN, blood urea nitrogen. [file 41591_2022_2189_MOESM8_ESM.xlsx]

## Sheet: Cascone_Supplementary_Table_6
Supplementary Table 6. Treatment-related adverse events (TRAEs) in both treatment arms.
Nivo+CT (n = 22)
	Any grade		Grade 1 - 2		Grade 3 - 4
	Count	%	Count	%	Count	%
Nausea	18	82	17	77	1	5
Fatigue	16	73	16	73
Creatinine increased	10	45	10	45
Anemia	8	36	8	36
Diarrhea	7	32	6	27	1	5
Hyponatremia	6	27	3	14	3	14
Dizziness	6	27	6	27
Dyspnea	6	27	6	27
Rash acneiform	6	27	6	27
Vomiting	6	27	6	27
White blood cell count decreased	5	23	2	9	3	14
Neutrophil count decreased	5	23	3	14	2	9
Constipation	5	23	5	23
Acute kidney injury	4	18	4	18
Anorexia	4	18	4	18
Hypomagnesemia	4	18	4	18
Febrile neutropenia	3	14	0	0	3	14
Abdominal pain	3	14	3	14
Flu like symptoms	3	14	3	14
Hypocalcemia	3	14	3	14
Oral mucositis	3	14	3	14
Myalgia	3	14	3	14
Pain	3	14	3	14
Peripheral sensory neuropathy	3	14	3	14
Weight loss	3	14	3	14
Colitis	2	9	0	0	2	9
Sepsis	2	9	0	0	2	9
Hyperglycemia	2	9	1	5	1	5
Lung infection	2	9	1	5	1	5
Alanine aminotransferase increased	2	9	2	9
Chills	2	9	2	9
Cough	2	9	2	9
Dysgeusia	2	9	2	9
Fever	2	9	2	9
Hyperuricemia	2	9	2	9
Hypokalemia	2	9	2	9
Palpitations	2	9	2	9
Pruritus	2	9	2	9
Maculopapular rash	2	9	2	9
Tinnitus	2	9	2	9
Hypercalcemia	1	5	0	0	1	5
Hypermagnesemia	1	5	0	0	1	5
Hypophosphatemia	1	5	0	0	1	5
Pneumonitis	1	5	0	0	1	5
Acute renal failure	1	5	1	5
Alkaline phosphatase increased	1	5	1	5
Alopecia	1	5	1	5
Aspartate aminotransferase increased	1	5	1	5
BUN increased	1	5	1	5
Blurred vision	1	5	1	5
Confusion	1	5	1	5
Decreased kidney function	1	5	1	5
Dehydration	1	5	1	5
eGFR decreased/decreased renal function	1	5	1	5
Endocrine disorders	1	5	1	5
Free T4 decreased	1	5	1	5
Headache	1	5	1	5
Hiccups	1	5	1	5
Hyperkalemia	1	5	1	5
Hypoalbuminemia	1	5	1	5
Hypothyroidism	1	5	1	5
Insomnia	1	5	1	5
Malaise	1	5	1	5
Memory impairment	1	5	1	5
Non-cardiac chest pain	1	5	1	5
Paresthesia	1	5	1	5
Platelet count decreased	1	5	1	5
Proteinuria	1	5	1	5
Thromboembolic event	1	5	1	5
Tremor	1	5	1	5
Urinary retention	1	5	1	5
Weakness	1	5	1	5
Ipi+Nivo+CT (n = 22)
	Any grade		Grade 1-2		Grade 3-4
	Count	%	Count	%	Count	%
Maculopapular rash	8	36	7	32	1	5
Nausea	8	36	8	36
Pruritus	8	36	8	36
Creatinine increased	7	32	7	32
Anemia	6	27	3	14	3	14
Diarrhea	5	23	5	23
Fatigue	5	23	5	23
Anorexia	2	9	2	9
Dry skin	2	9	2	9
Fever	2	9	2	9
Hypomagnesemia	2	9	2	9
Tinnitus	2	9	2	9
Colitis	1	5	0	0	1	5
Febrile neutropenia	1	5	0	0	1	5
Abdominal pain	1	5	1	5
Achilles tendinitis	1	5	1	5
Atrial fibrillation	1	5	1	5
Blurred vision	1	5	1	5
Chills	1	5	1	5
Constipation	1	5	1	5
Diverticulitis	1	5	1	5
Dysgeusia	1	5	1	5
Edema (limbs)	1	5	1	5
Esophagitis	1	5	1	5
Hand and foot syndrome	1	5	1	5
Infusion-related reaction	1	5	1	5
Mouth sore	1	5	1	5
Oral mucositis	1	5	1	5
Oral thrush	1	5	1	5
Paresthesia	1	5	1	5
Sensory neuropathy	1	5	1	5
Vomiting	1	5	1	5
Watering eyes	1	5	1	5
Weakness	1	5	1	5
Weight loss	1	5	1	5
White blood cell count decreased	1	5	1	5
Nivo, nivolumab; Ipi, ipilimumab; CT, chemotherapy. eGFR, estimated glomerular filtration rate; BUN, blood urea nitrogen.
