# Supplementary material for: Neoadjuvant chemotherapy plus nivolumab with or without ipilimumab in operable non-small cell lung cancer: the phase 2 platform NEOSTAR trial
Source: Nat Med. 2023 Mar 16;29(3):593–604. doi: 10.1038/s41591-022-02189-0 (PMC10033402; doi:10.1038/s41591-022-02189-0)
Supplement: Supplementary file 9 — SAEs by grade in both treatment arms. *One patient died of SARS-CoV-2 infection-related complications (non-treatment related). [file 41591_2022_2189_MOESM9_ESM.xlsx]

## Sheet: Cascone_Supplementary_Table_7
Supplementary Table 7. Serious adverse events (SAEs) by grade in both treatment arms.
Treatment arm	Events	Grade	Attribution
Nivo+CT	Hypercalcemia	4	Treatment related
Nivo+CT	Febrile neutropenia	3	Treatment related
Nivo+CT	Lung infection	3	Treatment related
Nivo+CT	Febrile neutropenia	3	Treatment related
Nivo+CT	Pericardial tamponade	4	Non-treatment related
Nivo+CT	Hyponatremia	4	Treatment related
Nivo+CT	Febrile neutropenia	3	Treatment related
Nivo+CT	Sepsis	4	Treatment related
Nivo+CT	Sepsis	4	Treatment related
Nivo+CT	Lung infection	3	Treatment related
Ipi+Nivo+CT	Lung infection	3	Non-treatment related
Ipi+Nivo+CT	Febrile neutropenia	3	Treatment related
Ipi+Nivo+CT	Respiratory failure*	5	Non-treatment related
Nivo, nivolumab; Ipi, ipilimumab; CT, chemotherapy. *One patient died of SARS-CoV-2 infection-related complications (non-treatment related).
