# Supplementary material for: Neoadjuvant chemotherapy plus nivolumab with or without ipilimumab in operable non-small cell lung cancer: the phase 2 platform NEOSTAR trial
Source: Nat Med. 2023 Mar 16;29(3):593–604. doi: 10.1038/s41591-022-02189-0 (PMC10033402; doi:10.1038/s41591-022-02189-0)
Supplement: Supplementary file 10 — Neoadjuvant treatment, pathologic response attributes and molecular alterations of patients with scRNA-seq of treated tumor and uninvolved (normal) lung tissues. [file 41591_2022_2189_MOESM10_ESM.xlsx]

## Sheet: Cascone_Supplementary_Table_8
Supplementary Table 8. Neoadjuvant treatment, pathological response attributes and molecular alterations of patients with scRNA-sequencing of treated tumor and uninvolved (normal) lung tissues.
Sample ID	Tissue	Neoadjuvant Treatment Arm	% Viable Tumor	MPR Status	Tumor Molecular Profiling (1=Performed; 0=Not Performed)	Molecular Alterations Found
P1.N	Normal, uninvolved	Nivo+CT
P1.T	Tumor		51	No MPR	1	No alteration found
P2.T	Tumor	Nivo+CT	80	No MPR	1	RET Rearrangement; BRCA1 p.T1289fs Exon 10 Duplication Frameshift
P2.N	Normal, uninvolved
P2.LN	Lymph node				0
P3.1N	Normal, uninvolved	Ipi+Nivo+CT
P3.1T	Tumor		45	No MPR	1	EGFR p.L747_P753delinsQ Exon 19 Complex
P4.2N	Normal, uninvolved	Ipi+Nivo+CT
P4.2T	Tumor		0	MPR	1	KRAS p.G12C Exon 2 SNV Missense; TP53 c.673-2A>T Splice? Unknown; CREBBP p.N1813D Exon 31 Complex Missense; ESR1 p.R277S Exon 4 SNV Missense; FANCI p.T930I Exon 26 Complex Missense; NF1 p.E1717 Exon 37 SNV Nonsense; PIK3CA p.E545K Exon 10 SNV Missense; RB1 p.E275 Exon 8 SNV Nonsense
P5.3N	Normal, uninvolved	Ipi+Nivo+CT
P5.3T	Tumor		41.665	No MPR	1	KRAS p.G12C Exon 2 SNV Missense; ARID1A p.Q761 Exon 7 SNV Nonsense; ATM p.K2440M Exon 50 SNV Missense; U2AF1 p.S34F Exon 2 SNV Missense
P6.4T	Tumor	Ipi+Nivo+CT	58.21	No MPR	1	ALK EML4-ALK.E6A20 Fusion; CREBBP p.S820 Exon 13 SNV Nonsense
P6.4N	Normal, uninvolved
P7.5T	Tumor	Ipi+Nivo+CT	57.9	No MPR	1	EGFR p.E746_A750del Exon 19 Deletion; TP53 p.V157F Exon 5 SNV Missense
P7.5N	Normal, uninvolved
Nivo, nivolumab; Ipi, ipilimumab; CT, chemotherapy
