# Supplementary material for: Neoadjuvant chemotherapy plus nivolumab with or without ipilimumab in operable non-small cell lung cancer: the phase 2 platform NEOSTAR trial
Source: Nat Med. 2023 Mar 16;29(3):593–604. doi: 10.1038/s41591-022-02189-0 (PMC10033402; doi:10.1038/s41591-022-02189-0)
Supplement: Supplementary file 11 — Immune gene signature scores by NanoString in EGFR mutant/ALK rearranged versus EGFR wt/ALK wt tumors. Gene expression analysis was performed by NanoString technology on post-treatment tumor tissue samples from patients treated with Nivo+CT (n = 14) and Ipi+Nivo+CT (n = 13) and with available tumor molecular profiling. TLS* signature score is derived from the median expression of CCL19, CCL21, CXCL13, CCR7, SELL, LAMP3, CXCR4, CD86 and BCL6 genes. TLS# signature score is derived from the median expression of CD79A, MS4A1, LAMP3 and POU2AF1 genes. Two-sided P values are from Wilcoxon rank-sum test for the analysis of CD45 cells, T cells, CD8 T cells, cytotoxic cells and macrophage median scores. Two-sided P values are from unpaired t-test for the analysis of NK cells, B cells, TLS* and TLS# mean scores. wt, wild type. [file 41591_2022_2189_MOESM11_ESM.xlsx]

## Sheet: Cascone_Supplementary_Table_9
Supplementary Table 9. Immune gene signature scores by NanoString in EGFR mutant/ALK rearranged vs. EGFR wt/ALK wt tumors.
Biomarker	EGFR mutant/ALK rearranged		EGFR wt/ALK wt		P value
	n	Median score (min, max)	n	Median score (min, max)
CD45 cells	10	9.48 (7.75, 11.2)	17	9.80 (7.16, 10.7)	0.941
T cells	10	6.71 (4.55, 7.87)	17	7.01 (4.41, 7.59)	1
CD8 T cells	10	6.22 (4.46, 7.77)	17	6.85 (4.23, 7.92)	0.863
Cytotoxic cells	10	7.10 (4.82, 8.19)	17	7.15 (4.63, 7.84)	0.98
Macrophages	10	8.89 (7.34, 11.0)	17	9.59 (6.66, 10.9)	0.155
	n	Mean score (SD)	n	Mean score (SD)
NK cells	10	5.80 (1.19)	17	5.22 (1.09)	0.207
B cells	10	5.85 (1.45)	17	6.24 (1.19)	0.458
TLS*	10	6.84 (1.76)	17	7.69 (1.21)	0.15
TLS#	10	8.33 (0.97)	17	8.49 (1.19)	0.719
Gene expression analysis was performed by NanoString technology on post-treatment tumor tissue samples from patients treated with Nivo+CT (n = 14) and Ipi+Nivo+CT (n = 13) and with available tumor molecular profiling. TLS* signature score is derived from the median expression of CCL19, CCL21, CXCL13, CCR7, SELL, LAMP3, CXCR4, CD86, and BCL6 genes. TLS# signature score is derived from the median e…
