# Supplementary material for: Neoadjuvant chemotherapy plus nivolumab with or without ipilimumab in operable non-small cell lung cancer: the phase 2 platform NEOSTAR trial
Source: Nat Med. 2023 Mar 16;29(3):593–604. doi: 10.1038/s41591-022-02189-0 (PMC10033402; doi:10.1038/s41591-022-02189-0)
Supplement: Supplementary file 12 — Immune gene signature scores by NanoString in KRAS mutant versus KRAS wt tumors. Gene expression analysis was performed by NanoString technology on post-treatment tumor tissue samples from patients treated with Nivo+CT (n = 14) and Ipi+Nivo+CT (n = 13) and with available tumor molecular profiling. TLS* signature score is derived from the median expression of CCL19, CCL21, CXCL13, CCR7, SELL, LAMP3, CXCR4, CD86 and BCL6 genes. TLS# signature score is derived from the median expression of CD79A, MS4A1, LAMP3 and POU2AF1 genes. Two-sided P values are from Wilcoxon rank-sum test. wt, wild type. [file 41591_2022_2189_MOESM12_ESM.xlsx]

## Sheet: Cascone_Supplementary_Table_10
Supplementary Table 10. Immune gene signature scores by NanoString in KRAS mutant vs. KRAS wt tumors.
Biomarker	KRAS mutant		KRAS wt		P value
	n	Median score (min, max)	n	Median score (min, max)
CD45 cells	8	9.75 (7.16, 10.7)	19	9.84 (7.22, 11.2)	0.938
T cells	8	7.14 (4.41, 7.59)	19	6.77 (4.55, 7.87)	0.585
CD8 T cells	8	6.88 (4.37, 7.63)	19	6.44 (4.23, 7.92)	0.696
NK cells	8	5.84 (3.49, 6.70)	19	5.44 (2.98, 7.51)	0.481
B cells	8	5.98 (4.23, 7.87)	19	6.17 (3.56, 8.71)	0.856
TLS*	8	7.44 (4.89, 9.13)	19	7.56 (3.55, 9.59)	0.856
Cytotoxic cells	8	7.38 (4.63, 7.84)	19	7.07 (4.82, 8.19)	0.26
Macrophages	8	9.82 (6.89, 10.3)	19	9.19 (6.66, 11.0)	0.238
TLS#	8	9.23 (7.08, 9.84)	19	8.37 (5.87, 9.69)	0.132
Gene expression analysis was performed by NanoString technology on post-treatment tumor tissue samples from patients treated with Nivo+CT (n = 14) and Ipi+Nivo+CT (n = 13) and with available tumor molecular profiling. TLS* signature score is derived from the median expression of CCL19, CCL21, CXCL13, CCR7, SELL, LAMP3, CXCR4, CD86, and BCL6 genes. TLS# signature score is derived from the median e…
