# Supplementary material for: Neoadjuvant chemotherapy plus nivolumab with or without ipilimumab in operable non-small cell lung cancer: the phase 2 platform NEOSTAR trial
Source: Nat Med. 2023 Mar 16;29(3):593–604. doi: 10.1038/s41591-022-02189-0 (PMC10033402; doi:10.1038/s41591-022-02189-0)
Supplement: Supplementary file 13 — Immune gene signature scores by NanoString in TP53 altered versus TP53 wt tumors. Gene expression analysis was performed by NanoString technology on post-treatment tumor tissue samples from patients treated with Nivo+CT (n = 14) and Ipi+Nivo+CT (n = 13) and with available tumor molecular profiling. TLS* signature score is derived from the median expression of CCL19, CCL21, CXCL13, CCR7, SELL, LAMP3, CXCR4, CD86 and BCL6 genes. TLS# signature score is derived from the median expression of CD79A, MS4A1, LAMP3 and POU2AF1 genes. Two-sided P values are from Wilcoxon rank-sum test for the analysis of CD45 cells, T cells and cytotoxic cells median scores. Two-sided P values are from unpaired t-test for the analysis of CD8 T cells, NK cells, B cells, TLS*, macrophages and TLS# mean scores. wt, wild type. [file 41591_2022_2189_MOESM13_ESM.xlsx]

## Sheet: Cascone_Supplementary_Table_11
Supplementary Table 11. Immune gene signature scores by NanoString in TP53 altered vs. TP53 wt tumors.
Biomarker	TP53 altered		TP53 wt		P value
	n	Median score (min, max)	n	Median score (min, max)
CD45 cells	14	9.75 (7.75, 11.2)	13	9.82 (7.16, 10.7)	0.943
T cells	14	6.89 (4.55, 7.87)	13	6.81 (4.41, 7.59)	0.72
Cytotoxic cells	14	7.26 (4.82, 8.19)	13	7.07 (4.63, 7.84)	0.325
	n	Mean score (SD)	n	Mean score (SD)
CD8 T cells	14	6.56 (0.99)	13	6.31 (1.13)	0.541
NK cells	14	5.77 (1.01)	13	5.08 (1.20)	0.114
B cells	14	6.24 (1.23)	13	5.94 (1.37)	0.547
TLS*	14	7.47 (1.63)	13	7.28 (1.32)	0.745
Macrophages	14	9.18 (0.95)	13	9.13 (1.23)	0.906
TLS#	14	8.65 (0.99)	13	8.19 (1.20)	0.291
Gene expression analysis was performed by NanoString technology on post-treatment tumor tissue samples from patients treated with Nivo+CT (n = 14) and Ipi+Nivo+CT (n = 13) and with available tumor molecular profiling. TLS* signature score is derived from the median expression of CCL19, CCL21, CXCL13, CCR7, SELL, LAMP3, CXCR4, CD86, and BCL6 genes. TLS# signature score is derived from the median e…
