# Supplementary material for: Neoadjuvant chemotherapy plus nivolumab with or without ipilimumab in operable non-small cell lung cancer: the phase 2 platform NEOSTAR trial
Source: Nat Med. 2023 Mar 16;29(3):593–604. doi: 10.1038/s41591-022-02189-0 (PMC10033402; doi:10.1038/s41591-022-02189-0)
Supplement: Supplementary file 14 — Information on flow cytometry antibody panels. [file 41591_2022_2189_MOESM14_ESM.xlsx]

## Sheet: Cascone_Supplementary_Table_12
Supplementary Table 12. Information on flow cytometry antibody panels.
Panel	Antibody	Company	Catalog	Clone	Isotype	Used amount (Volume/sample)
T cell activation (Panel 1)	GITR(CD357) AF488	eBioscience	53-5875-42	eBioAITR	mIgG1	5
	CD3 PerCP-Cy5.5	BD Biosciences	340949	SK7	mIgG1 k	10
	Live/Dead Yellow	Life Technologies	L-34968			1
	ICOS(CD278) BV421	BioLegend	313524	C398.A4	hamIgG	5
	TIM3(CD366) BV605	BioLegend	345018	F38-2E2	mIgG1 k	4
	PD-1(CD279) SB645	eBioscience	64-9969-42	MIH4	mIgG1 k	4
	ITGAE(CD103) BV711	BD Biosciences	563162	Ber-Act8	mIgG1 k	5
	CTLA-4(CD152) BV786	BD Biosciences	563931	BNI3	mIgG2a k	3
	CD45 BUV395	BD Biosciences	563792	HI30	mIgG1 k	5
	CD4 BUV496	BD Biosciences	612936	SK3	mIgG1 k	5
	CD8 AF700	BD Biosciences	557945	RPA-T8	mIgG1 k	5
	CD25 APCFire/750	BioLegend	302642	BC96	mIgG1 k	5
	LAG-3(CD223) PE	eBioscience	12-2239-42	3DS223H	mIgG1 k	5
	CD56 PE-Cy7	BD Biosciences	557747	B159	mIgG1 k	5
	FOXP3 PE-e610	eBioscience	61-4776-42	PCH101	rIgG1a k	5
	Ki67 APC	eBioscience	17-5699-42	20Raj1	mIgG1 k	5
T cell memory (Panel 2)	CD27 FITC	BD Biosciences	555440	M-T271	mIgG1 k	20
	CCR7 PerCP-Cy5.5	BD Biosciences	561144	150503	mIgG2a	5
	Live/Dead Yellow	Life Technologies	L-34968			1
	CD45RA V450	BD Biosciences	560362	HI100	mIgG2b k	5
	CD4 BUV496	BD Biosciences	612936	SK3	mIgG1 k	5
	CD3 APC	BD Biosciences	555335	UCHT1	mIgG1 k	20
	CD8 AF700	BD Biosciences	557945	RPA-T8	mIgG1 k	5
	CD45RO APC-H7	BD Biosciences	561137	UCHL1	mIgG2a k	5
	BTLA(CD272) PE	BD Biosciences	558485	J168-540	mIgG1 k	5
	CD28 PE-Cy7	BD Biosciences	560684	CD28.2	mIgG1 k	5
T cell funtional (Panel 3)	PD-1(CD279) PerCP-Cy5.5	BioLegend	329914	EH12	mIgG1 k	5
	Live/Dead Yellow	Life Technologies	L-34968			1
	TIM3(CD366) APC	eBioscience	17-3109-42	F38-2E2	mIgG1 k	5
	CD8 APC-Cy7	BD Biosciences	557760	RPA-T8	mIgG1 k	3
	CD3 PE-Cy7	BD Biosciences	563423	UCHT1	mIgG1 k	5
	Perforin FITC	eBioscience	11-9994-42	DG9	mIgG1	5
	Granzyme B V450	BD Biosciences	561151	GB11	mIgG1 k	5
	IFNγ PE	BD Biosciences	559327	B27	mIgG1 k	10
