# Supplementary material for: Neoadjuvant chemotherapy plus nivolumab with or without ipilimumab in operable non-small cell lung cancer: the phase 2 platform NEOSTAR trial
Source: Nat Med. 2023 Mar 16;29(3):593–604. doi: 10.1038/s41591-022-02189-0 (PMC10033402; doi:10.1038/s41591-022-02189-0)
Supplement: Supplementary file 15 — Processed data and annotations. [file 41591_2022_2189_MOESM15_ESM.xlsx]

## Sheet: Cascone_SourceData_Supp_Fig6a
	Cytotoxic cells score
Arm	MPR	No MPR
Nivo+CT	5.43734
Nivo+CT	6.88055
Nivo+CT	7.2874
Nivo+CT	7.47453
Nivo+CT	7.58714
Nivo+CT		4.63125
Nivo+CT		4.82328
Nivo+CT		4.83423
Nivo+CT		6.2503
Nivo+CT		6.33434
Nivo+CT		6.45147
Nivo+CT		6.50919
Nivo+CT		7.13808
Nivo+CT		7.1529
Nivo+CT		7.20704
Nivo+CT		7.22399
Nivo+CT		7.37867
Nivo+CT		7.45101
Nivo+CT		7.80075
Ipi+Nivo+CT	6.91556
Ipi+Nivo+CT	7.17211
Ipi+Nivo+CT	7.35702
Ipi+Nivo+CT	7.43301
Ipi+Nivo+CT	7.49785
Ipi+Nivo+CT	7.57459
Ipi+Nivo+CT	7.65558
Ipi+Nivo+CT	7.84201
Ipi+Nivo+CT	8.18755
Ipi+Nivo+CT	8.34488
Ipi+Nivo+CT	8.59263
Ipi+Nivo+CT		6.08419
Ipi+Nivo+CT		6.86108
Ipi+Nivo+CT		6.90188
Ipi+Nivo+CT		7.07125
Ipi+Nivo+CT		7.12479
Ipi+Nivo+CT		7.32086
Ipi+Nivo+CT		7.41061
Ipi+Nivo+CT		7.98785

## Sheet: Cascone_SourceData_Supp_Fig6b
	Macrophages score
Arm	MPR	No MPR
Nivo+CT	7.47509
Nivo+CT	9.15465
Nivo+CT	10.0739
Nivo+CT	10.4871
Nivo+CT	10.4954
Nivo+CT		6.65667
Nivo+CT		6.89481
Nivo+CT		7.34318
Nivo+CT		8.08046
Nivo+CT		8.99358
Nivo+CT		9.22451
Nivo+CT		9.23285
Nivo+CT		9.40196
Nivo+CT		9.44495
Nivo+CT		9.45162
Nivo+CT		9.63149
Nivo+CT		9.68922
Nivo+CT		10.8774
Nivo+CT		10.9635
Ipi+Nivo+CT	9.59222
Ipi+Nivo+CT	9.71443
Ipi+Nivo+CT	9.9341
Ipi+Nivo+CT	9.95026
Ipi+Nivo+CT	10.0164
Ipi+Nivo+CT	10.0836
Ipi+Nivo+CT	10.229
Ipi+Nivo+CT	10.2683
Ipi+Nivo+CT	10.8164
Ipi+Nivo+CT	10.922
Ipi+Nivo+CT	11.0524
Ipi+Nivo+CT		8.12196
Ipi+Nivo+CT		8.54003
Ipi+Nivo+CT		8.58395
Ipi+Nivo+CT		8.70341
Ipi+Nivo+CT		8.79016
Ipi+Nivo+CT		8.99093
Ipi+Nivo+CT		9.19301
Ipi+Nivo+CT		10.1955

## Sheet: Cascone_SourceData_Supp_Fig6c
	TLS score
Arm	MPR	No MPR
Nivo+CT	6.4441
Nivo+CT	7.77378
Nivo+CT	8.12247
Nivo+CT	8.91214
Nivo+CT	9.40313
Nivo+CT		3.54564
Nivo+CT		4.887
Nivo+CT		6.27824
Nivo+CT		6.62483
Nivo+CT		6.65441
Nivo+CT		6.71642
Nivo+CT		7.55812
Nivo+CT		7.64494
Nivo+CT		7.66417
Nivo+CT		7.72774
Nivo+CT		8.02526
Nivo+CT		8.05429
Nivo+CT		8.34361
Nivo+CT		8.71496
Ipi+Nivo+CT	5.89273
Ipi+Nivo+CT	7.01506
Ipi+Nivo+CT	8.44646
Ipi+Nivo+CT	8.66433
Ipi+Nivo+CT	8.75833
Ipi+Nivo+CT	8.88574
Ipi+Nivo+CT	9.13149
Ipi+Nivo+CT	9.17039
Ipi+Nivo+CT	9.22482
Ipi+Nivo+CT	9.29256
Ipi+Nivo+CT	9.44207
Ipi+Nivo+CT		5.36369
Ipi+Nivo+CT		5.79754
Ipi+Nivo+CT		6.35361
Ipi+Nivo+CT		6.62218
Ipi+Nivo+CT		6.73659
Ipi+Nivo+CT		7.23985
Ipi+Nivo+CT		8.81908
Ipi+Nivo+CT		9.58861
