# Supplementary material for: Neoadjuvant chemotherapy plus nivolumab with or without ipilimumab in operable non-small cell lung cancer: the phase 2 platform NEOSTAR trial
Source: Nat Med. 2023 Mar 16;29(3):593–604. doi: 10.1038/s41591-022-02189-0 (PMC10033402; doi:10.1038/s41591-022-02189-0)
Supplement: Source Data Fig. 5 — Processed data and annotations. [file 41591_2022_2189_MOESM16_ESM.xlsx]

## Sheet: Cascone_SourceData_Fig5a
Arm	MPRstatus	Marker	Tax	Abundance
Nivo + CT	MPR	Nivo + CT MPR	Bacteroidales	0.518067
Nivo + CT	MPR	Nivo + CT MPR	Bacteroidales	0.454746
Nivo + CT	MPR	Nivo + CT MPR	Bacteroidales	0.398363
Nivo + CT	MPR	Nivo + CT MPR	Bacteroidales	0.355616
Nivo + CT	MPR	Nivo + CT MPR	Bacteroidales	0.310367
Nivo + CT	MPR	Nivo + CT MPR	Bacteroidales	0.281831
Nivo + CT	MPR	Nivo + CT MPR	Bacteroidales	0.269581
Nivo + CT	MPR	Nivo + CT MPR	Lachnospirales	0.250666
Nivo + CT	MPR	Nivo + CT MPR	Lachnospirales	0.239308
Nivo + CT	MPR	Nivo + CT MPR	Lachnospirales	0.226625
Nivo + CT	MPR	Nivo + CT MPR	Lachnospirales	0.160642
Nivo + CT	MPR	Nivo + CT MPR	Lachnospirales	0.139269
Nivo + CT	MPR	Nivo + CT MPR	Lachnospirales	0.113951
Nivo + CT	MPR	Nivo + CT MPR	Lachnospirales	0.108285
Nivo + CT	MPR	Nivo + CT MPR	Oscillospirales	0.423529
Nivo + CT	MPR	Nivo + CT MPR	Oscillospirales	0.341977
Nivo + CT	MPR	Nivo + CT MPR	Oscillospirales	0.265651
Nivo + CT	MPR	Nivo + CT MPR	Oscillospirales	0.252696
Nivo + CT	MPR	Nivo + CT MPR	Oscillospirales	0.238865
Nivo + CT	MPR	Nivo + CT MPR	Oscillospirales	0.228474
Nivo + CT	MPR	Nivo + CT MPR	Oscillospirales	0.164499
Nivo + CT	MPR	Nivo + CT MPR	Verrucomicrobiales	0.244525
Nivo + CT	MPR	Nivo + CT MPR	Verrucomicrobiales	0.0456799
Nivo + CT	MPR	Nivo + CT MPR	Verrucomicrobiales	0.000339514
Nivo + CT	MPR	Nivo + CT MPR	Verrucomicrobiales	0.000127945
Nivo + CT	MPR	Nivo + CT MPR	Verrucomicrobiales	0.000103916
Nivo + CT	MPR	Nivo + CT MPR	Verrucomicrobiales	5.60426e-05
Nivo + CT	MPR	Nivo + CT MPR	Verrucomicrobiales	0
Nivo + CT	MPR	Nivo + CT MPR	Enterobacterales	0.00339954
Nivo + CT	MPR	Nivo + CT MPR	Enterobacterales	0.00203175
Nivo + CT	MPR	Nivo + CT MPR	Enterobacterales	0.00180052
Nivo + CT	MPR	Nivo + CT MPR	Enterobacterales	0.00160116
Nivo + CT	MPR	Nivo + CT MPR	Enterobacterales	0.00116088
Nivo + CT	MPR	Nivo + CT MPR	Enterobacterales	0.000831645
Nivo + CT	MPR	Nivo + CT MPR	Enterobacterales	0.000697889
Nivo + CT	MPR	Nivo + CT MPR	Lactobacillales	0.0310076
Nivo + CT	MPR	Nivo + CT MPR	Lactobacillales	0.0153534
Nivo + CT	MPR	Nivo + CT MPR	Lactobacillales	0.0117419
Nivo + CT	MPR	Nivo + CT MPR	Lactobacillales	0.00405108
Nivo + CT	MPR	Nivo + CT MPR	Lactobacillales	0.00240492
Nivo + CT	MPR	Nivo + CT MPR	Lactobacillales	0.00216912
Nivo + CT	MPR	Nivo + CT MPR	Lactobacillales	0.00149621
Nivo + CT	MPR	Nivo + CT MPR	Erysipelotrichales	0.0228654
Nivo + CT	MPR	Nivo + CT MPR	Erysipelotrichales	0.0214958
Nivo + CT	MPR	Nivo + CT MPR	Erysipelotrichales	0.0101666
Nivo + CT	MPR	Nivo + CT MPR	Erysipelotrichales	0.00517001
Nivo + CT	MPR	Nivo + CT MPR	Erysipelotrichales	0.00317731
Nivo + CT	MPR	Nivo + CT MPR	Erysipelotrichales	0.00210484
Nivo + CT	MPR	Nivo + CT MPR	Erysipelotrichales	0.0020055
Nivo + CT	MPR	Nivo + CT MPR	Coriobacteriales	0.0227221
Nivo + CT	MPR	Nivo + CT MPR	Coriobacteriales	0.0191816
Nivo + CT	MPR	Nivo + CT MPR	Coriobacteriales	0.017933
Nivo + CT	MPR	Nivo + CT MPR	Coriobacteriales	0.0137541
Nivo + CT	MPR	Nivo + CT MPR	Coriobacteriales	0.00869532
Nivo + CT	MPR	Nivo + CT MPR	Coriobacteriales	0.0055326
Nivo + CT	MPR	Nivo + CT MPR	Coriobacteriales	0.00405908
Nivo + CT	MPR	Nivo + CT MPR	Burkholderiales	0.0235593
Nivo + CT	MPR	Nivo + CT MPR	Burkholderiales	0.0206237
Nivo + CT	MPR	Nivo + CT MPR	Burkholderiales	0.00670789
Nivo + CT	MPR	Nivo + CT MPR	Burkholderiales	0.00646666
Nivo + CT	MPR	Nivo + CT MPR	Burkholderiales	0.000831645
Nivo + CT	MPR	Nivo + CT MPR	Burkholderiales	0.000776322
Nivo + CT	MPR	Nivo + CT MPR	Burkholderiales	0
Nivo + CT	MPR	Nivo + CT MPR	Veillonellales-Selenomonadales	0.0895906
Nivo + CT	MPR	Nivo + CT MPR	Veillonellales-Selenomonadales	0.00622442
Nivo + CT	MPR	Nivo + CT MPR	Veillonellales-Selenomonadales	0.00606861
Nivo + CT	MPR	Nivo + CT MPR	Veillonellales-Selenomonadales	0.00509649
Nivo + CT	MPR	Nivo + CT MPR	Veillonellales-Selenomonadales	0.00451399
Nivo + CT	MPR	Nivo + CT MPR	Veillonellales-Selenomonadales	0.00143943
Nivo + CT	MPR	Nivo + CT MPR	Veillonellales-Selenomonadales	0.000631404
Nivo + CT	MPR	Nivo + CT MPR	Peptococcales	0.00375222
Nivo + CT	MPR	Nivo + CT MPR	Peptococcales	0.000768937
Nivo + CT	MPR	Nivo + CT MPR	Peptococcales	0.000546994
Nivo + CT	MPR	Nivo + CT MPR	Peptococcales	0.00048989
Nivo + CT	MPR	Nivo + CT MPR	Peptococcales	0
Nivo + CT	MPR	Nivo + CT MPR	Peptococcales	0
Nivo + CT	MPR	Nivo + CT MPR	Peptococcales	0
Nivo + CT	MPR	Nivo + CT MPR	Others	0.152856
Nivo + CT	MPR	Nivo + CT MPR	Others	0.0986033
Nivo + CT	MPR	Nivo + CT MPR	Others	0.0805213
Nivo + CT	MPR	Nivo + CT MPR	Others	0.0734664
Nivo + CT	MPR	Nivo + CT MPR	Others	0.0730315
Nivo + CT	MPR	Nivo + CT MPR	Others	0.0445058
Nivo + CT	MPR	Nivo + CT MPR	Others	0.0264758
Nivo + CT	No MPR	Nivo + CT No MPR	Bacteroidales	0.51386
Nivo + CT	No MPR	Nivo + CT No MPR	Bacteroidales	0.424131
Nivo + CT	No MPR	Nivo + CT No MPR	Bacteroidales	0.39654
Nivo + CT	No MPR	Nivo + CT No MPR	Bacteroidales	0.391253
Nivo + CT	No MPR	Nivo + CT No MPR	Bacteroidales	0.370476
Nivo + CT	No MPR	Nivo + CT No MPR	Bacteroidales	0.335548
Nivo + CT	No MPR	Nivo + CT No MPR	Bacteroidales	0.323727
Nivo + CT	No MPR	Nivo + CT No MPR	Bacteroidales	0.321562
Nivo + CT	No MPR	Nivo + CT No MPR	Bacteroidales	0.234344
Nivo + CT	No MPR	Nivo + CT No MPR	Bacteroidales	0.215533
Nivo + CT	No MPR	Nivo + CT No MPR	Bacteroidales	0.132189
Nivo + CT	No MPR	Nivo + CT No MPR	Bacteroidales	0.00139443
Nivo + CT	No MPR	Nivo + CT No MPR	Lachnospirales	0.773907
Nivo + CT	No MPR	Nivo + CT No MPR	Lachnospirales	0.495521
Nivo + CT	No MPR	Nivo + CT No MPR	Lachnospirales	0.411484
Nivo + CT	No MPR	Nivo + CT No MPR	Lachnospirales	0.296934
Nivo + CT	No MPR	Nivo + CT No MPR	Lachnospirales	0.267451
Nivo + CT	No MPR	Nivo + CT No MPR	Lachnospirales	0.199748
Nivo + CT	No MPR	Nivo + CT No MPR	Lachnospirales	0.196658
Nivo + CT	No MPR	Nivo + CT No MPR	Lachnospirales	0.163702
Nivo + CT	No MPR	Nivo + CT No MPR	Lachnospirales	0.156935
Nivo + CT	No MPR	Nivo + CT No MPR	Lachnospirales	0.132453
Nivo + CT	No MPR	Nivo + CT No MPR	Lachnospirales	0.0805879
Nivo + CT	No MPR	Nivo + CT No MPR	Lachnospirales	0.0460302
Nivo + CT	No MPR	Nivo + CT No MPR	Oscillospirales	0.372055
Nivo + CT	No MPR	Nivo + CT No MPR	Oscillospirales	0.351993
Nivo + CT	No MPR	Nivo + CT No MPR	Oscillospirales	0.351221
Nivo + CT	No MPR	Nivo + CT No MPR	Oscillospirales	0.326399
Nivo + CT	No MPR	Nivo + CT No MPR	Oscillospirales	0.314856
Nivo + CT	No MPR	Nivo + CT No MPR	Oscillospirales	0.311186
Nivo + CT	No MPR	Nivo + CT No MPR	Oscillospirales	0.278157
Nivo + CT	No MPR	Nivo + CT No MPR	Oscillospirales	0.167009
Nivo + CT	No MPR	Nivo + CT No MPR	Oscillospirales	0.166614
Nivo + CT	No MPR	Nivo + CT No MPR	Oscillospirales	0.142212
Nivo + CT	No MPR	Nivo + CT No MPR	Oscillospirales	0.0939646
Nivo + CT	No MPR	Nivo + CT No MPR	Oscillospirales	0.0388043
Nivo + CT	No MPR	Nivo + CT No MPR	Verrucomicrobiales	0.0314136
Nivo + CT	No MPR	Nivo + CT No MPR	Verrucomicrobiales	0.00562795
Nivo + CT	No MPR	Nivo + CT No MPR	Verrucomicrobiales	0.00229315
Nivo + CT	No MPR	Nivo + CT No MPR	Verrucomicrobiales	0.000106225
Nivo + CT	No MPR	Nivo + CT No MPR	Verrucomicrobiales	0.000104717
Nivo + CT	No MPR	Nivo + CT No MPR	Verrucomicrobiales	8.85753e-05
Nivo + CT	No MPR	Nivo + CT No MPR	Verrucomicrobiales	5.16289e-05
Nivo + CT	No MPR	Nivo + CT No MPR	Verrucomicrobiales	0
Nivo + CT	No MPR	Nivo + CT No MPR	Verrucomicrobiales	0
Nivo + CT	No MPR	Nivo + CT No MPR	Verrucomicrobiales	0
Nivo + CT	No MPR	Nivo + CT No MPR	Verrucomicrobiales	0
Nivo + CT	No MPR	Nivo + CT No MPR	Verrucomicrobiales	0
Nivo + CT	No MPR	Nivo + CT No MPR	Enterobacterales	0.362066
Nivo + CT	No MPR	Nivo + CT No MPR	Enterobacterales	0.167082
Nivo + CT	No MPR	Nivo + CT No MPR	Enterobacterales	0.0164439
Nivo + CT	No MPR	Nivo + CT No MPR	Enterobacterales	0.013914
Nivo + CT	No MPR	Nivo + CT No MPR	Enterobacterales	0.0125777
Nivo + CT	No MPR	Nivo + CT No MPR	Enterobacterales	0.00976233
Nivo + CT	No MPR	Nivo + CT No MPR	Enterobacterales	0.00277166
Nivo + CT	No MPR	Nivo + CT No MPR	Enterobacterales	0.00222315
Nivo + CT	No MPR	Nivo + CT No MPR	Enterobacterales	0.000435758
Nivo + CT	No MPR	Nivo + CT No MPR	Enterobacterales	0.000387217
Nivo + CT	No MPR	Nivo + CT No MPR	Enterobacterales	0.000303499
Nivo + CT	No MPR	Nivo + CT No MPR	Enterobacterales	0.000203656
Nivo + CT	No MPR	Nivo + CT No MPR	Lactobacillales	0.0649594
Nivo + CT	No MPR	Nivo + CT No MPR	Lactobacillales	0.0382378
Nivo + CT	No MPR	Nivo + CT No MPR	Lactobacillales	0.0272221
Nivo + CT	No MPR	Nivo + CT No MPR	Lactobacillales	0.0173582
Nivo + CT	No MPR	Nivo + CT No MPR	Lactobacillales	0.00939911
Nivo + CT	No MPR	Nivo + CT No MPR	Lactobacillales	0.00694546
Nivo + CT	No MPR	Nivo + CT No MPR	Lactobacillales	0.00605875
Nivo + CT	No MPR	Nivo + CT No MPR	Lactobacillales	0.00532629
Nivo + CT	No MPR	Nivo + CT No MPR	Lactobacillales	0.00298157
Nivo + CT	No MPR	Nivo + CT No MPR	Lactobacillales	0.00283562
Nivo + CT	No MPR	Nivo + CT No MPR	Lactobacillales	0.00282298
Nivo + CT	No MPR	Nivo + CT No MPR	Lactobacillales	0.0021245
Nivo + CT	No MPR	Nivo + CT No MPR	Erysipelotrichales	0.1258
Nivo + CT	No MPR	Nivo + CT No MPR	Erysipelotrichales	0.0581519
Nivo + CT	No MPR	Nivo + CT No MPR	Erysipelotrichales	0.0458525
Nivo + CT	No MPR	Nivo + CT No MPR	Erysipelotrichales	0.0332915
Nivo + CT	No MPR	Nivo + CT No MPR	Erysipelotrichales	0.027397
Nivo + CT	No MPR	Nivo + CT No MPR	Erysipelotrichales	0.0257928
Nivo + CT	No MPR	Nivo + CT No MPR	Erysipelotrichales	0.0196061
Nivo + CT	No MPR	Nivo + CT No MPR	Erysipelotrichales	0.012345
Nivo + CT	No MPR	Nivo + CT No MPR	Erysipelotrichales	0.00958636
Nivo + CT	No MPR	Nivo + CT No MPR	Erysipelotrichales	0.00447018
Nivo + CT	No MPR	Nivo + CT No MPR	Erysipelotrichales	0.00269844
Nivo + CT	No MPR	Nivo + CT No MPR	Erysipelotrichales	0.00260525
Nivo + CT	No MPR	Nivo + CT No MPR	Coriobacteriales	0.0456012
Nivo + CT	No MPR	Nivo + CT No MPR	Coriobacteriales	0.0413535
Nivo + CT	No MPR	Nivo + CT No MPR	Coriobacteriales	0.0288579
Nivo + CT	No MPR	Nivo + CT No MPR	Coriobacteriales	0.0236807
Nivo + CT	No MPR	Nivo + CT No MPR	Coriobacteriales	0.0185327
Nivo + CT	No MPR	Nivo + CT No MPR	Coriobacteriales	0.00869363
Nivo + CT	No MPR	Nivo + CT No MPR	Coriobacteriales	0.00862628
Nivo + CT	No MPR	Nivo + CT No MPR	Coriobacteriales	0.00831588
Nivo + CT	No MPR	Nivo + CT No MPR	Coriobacteriales	0.00727793
Nivo + CT	No MPR	Nivo + CT No MPR	Coriobacteriales	0.00199064
Nivo + CT	No MPR	Nivo + CT No MPR	Coriobacteriales	0.00135268
Nivo + CT	No MPR	Nivo + CT No MPR	Coriobacteriales	0.000988993
Nivo + CT	No MPR	Nivo + CT No MPR	Burkholderiales	0.0308447
Nivo + CT	No MPR	Nivo + CT No MPR	Burkholderiales	0.025152
Nivo + CT	No MPR	Nivo + CT No MPR	Burkholderiales	0.0249873
Nivo + CT	No MPR	Nivo + CT No MPR	Burkholderiales	0.0198582
Nivo + CT	No MPR	Nivo + CT No MPR	Burkholderiales	0.0123006
Nivo + CT	No MPR	Nivo + CT No MPR	Burkholderiales	0.0113858
Nivo + CT	No MPR	Nivo + CT No MPR	Burkholderiales	0.00711625
Nivo + CT	No MPR	Nivo + CT No MPR	Burkholderiales	0.00508361
Nivo + CT	No MPR	Nivo + CT No MPR	Burkholderiales	0.000664315
Nivo + CT	No MPR	Nivo + CT No MPR	Burkholderiales	0
Nivo + CT	No MPR	Nivo + CT No MPR	Burkholderiales	0
Nivo + CT	No MPR	Nivo + CT No MPR	Burkholderiales	0
Nivo + CT	No MPR	Nivo + CT No MPR	Veillonellales-Selenomonadales	0.0163688
Nivo + CT	No MPR	Nivo + CT No MPR	Veillonellales-Selenomonadales	0.0130105
Nivo + CT	No MPR	Nivo + CT No MPR	Veillonellales-Selenomonadales	0.00679496
Nivo + CT	No MPR	Nivo + CT No MPR	Veillonellales-Selenomonadales	0.00633313
Nivo + CT	No MPR	Nivo + CT No MPR	Veillonellales-Selenomonadales	0.00420703
Nivo + CT	No MPR	Nivo + CT No MPR	Veillonellales-Selenomonadales	0.00270535
Nivo + CT	No MPR	Nivo + CT No MPR	Veillonellales-Selenomonadales	0.000711165
Nivo + CT	No MPR	Nivo + CT No MPR	Veillonellales-Selenomonadales	0.000562795
Nivo + CT	No MPR	Nivo + CT No MPR	Veillonellales-Selenomonadales	0.000335788
Nivo + CT	No MPR	Nivo + CT No MPR	Veillonellales-Selenomonadales	0.000116165
Nivo + CT	No MPR	Nivo + CT No MPR	Veillonellales-Selenomonadales	0
Nivo + CT	No MPR	Nivo + CT No MPR	Veillonellales-Selenomonadales	0
Nivo + CT	No MPR	Nivo + CT No MPR	Peptococcales	0.00181826
Nivo + CT	No MPR	Nivo + CT No MPR	Peptococcales	0.000391867
Nivo + CT	No MPR	Nivo + CT No MPR	Peptococcales	0.000303499
Nivo + CT	No MPR	Nivo + CT No MPR	Peptococcales	0.000295251
Nivo + CT	No MPR	Nivo + CT No MPR	Peptococcales	0
Nivo + CT	No MPR	Nivo + CT No MPR	Peptococcales	0
Nivo + CT	No MPR	Nivo + CT No MPR	Peptococcales	0
Nivo + CT	No MPR	Nivo + CT No MPR	Peptococcales	0
Nivo + CT	No MPR	Nivo + CT No MPR	Peptococcales	0
Nivo + CT	No MPR	Nivo + CT No MPR	Peptococcales	0
Nivo + CT	No MPR	Nivo + CT No MPR	Peptococcales	0
Nivo + CT	No MPR	Nivo + CT No MPR	Peptococcales	0
Nivo + CT	No MPR	Nivo + CT No MPR	Others	0.0951262
Nivo + CT	No MPR	Nivo + CT No MPR	Others	0.0799169
Nivo + CT	No MPR	Nivo + CT No MPR	Others	0.0766936
Nivo + CT	No MPR	Nivo + CT No MPR	Others	0.0686629
Nivo + CT	No MPR	Nivo + CT No MPR	Others	0.059825
Nivo + CT	No MPR	Nivo + CT No MPR	Others	0.0570514
Nivo + CT	No MPR	Nivo + CT No MPR	Others	0.0510932
Nivo + CT	No MPR	Nivo + CT No MPR	Others	0.0477155
Nivo + CT	No MPR	Nivo + CT No MPR	Others	0.0361316
Nivo + CT	No MPR	Nivo + CT No MPR	Others	0.0312292
Nivo + CT	No MPR	Nivo + CT No MPR	Others	0.0306239
Nivo + CT	No MPR	Nivo + CT No MPR	Others	0.00114556
Ipi+Nivo+CT	MPR	Ipi+Nivo+CT MPR	Bacteroidales	0.537616
Ipi+Nivo+CT	MPR	Ipi+Nivo+CT MPR	Bacteroidales	0.493503
Ipi+Nivo+CT	MPR	Ipi+Nivo+CT MPR	Bacteroidales	0.367108
Ipi+Nivo+CT	MPR	Ipi+Nivo+CT MPR	Bacteroidales	0.281687
Ipi+Nivo+CT	MPR	Ipi+Nivo+CT MPR	Bacteroidales	0.264634
Ipi+Nivo+CT	MPR	Ipi+Nivo+CT MPR	Bacteroidales	0.203425
Ipi+Nivo+CT	MPR	Ipi+Nivo+CT MPR	Bacteroidales	0.0109086
Ipi+Nivo+CT	MPR	Ipi+Nivo+CT MPR	Bacteroidales	0.0069912
Ipi+Nivo+CT	MPR	Ipi+Nivo+CT MPR	Lachnospirales	0.668203
Ipi+Nivo+CT	MPR	Ipi+Nivo+CT MPR	Lachnospirales	0.385799
Ipi+Nivo+CT	MPR	Ipi+Nivo+CT MPR	Lachnospirales	0.24945
Ipi+Nivo+CT	MPR	Ipi+Nivo+CT MPR	Lachnospirales	0.238811
Ipi+Nivo+CT	MPR	Ipi+Nivo+CT MPR	Lachnospirales	0.225525
Ipi+Nivo+CT	MPR	Ipi+Nivo+CT MPR	Lachnospirales	0.190046
Ipi+Nivo+CT	MPR	Ipi+Nivo+CT MPR	Lachnospirales	0.080283
Ipi+Nivo+CT	MPR	Ipi+Nivo+CT MPR	Lachnospirales	0.0695101
Ipi+Nivo+CT	MPR	Ipi+Nivo+CT MPR	Oscillospirales	0.212481
Ipi+Nivo+CT	MPR	Ipi+Nivo+CT MPR	Oscillospirales	0.156482
Ipi+Nivo+CT	MPR	Ipi+Nivo+CT MPR	Oscillospirales	0.119472
Ipi+Nivo+CT	MPR	Ipi+Nivo+CT MPR	Oscillospirales	0.117332
Ipi+Nivo+CT	MPR	Ipi+Nivo+CT MPR	Oscillospirales	0.0866728
Ipi+Nivo+CT	MPR	Ipi+Nivo+CT MPR	Oscillospirales	0.0367496
Ipi+Nivo+CT	MPR	Ipi+Nivo+CT MPR	Oscillospirales	0.0267155
Ipi+Nivo+CT	MPR	Ipi+Nivo+CT MPR	Oscillospirales	0.0196564
Ipi+Nivo+CT	MPR	Ipi+Nivo+CT MPR	Verrucomicrobiales	0.683608
Ipi+Nivo+CT	MPR	Ipi+Nivo+CT MPR	Verrucomicrobiales	0.378581
Ipi+Nivo+CT	MPR	Ipi+Nivo+CT MPR	Verrucomicrobiales	0.22704
Ipi+Nivo+CT	MPR	Ipi+Nivo+CT MPR	Verrucomicrobiales	0.00403936
Ipi+Nivo+CT	MPR	Ipi+Nivo+CT MPR	Verrucomicrobiales	0.000107298
Ipi+Nivo+CT	MPR	Ipi+Nivo+CT MPR	Verrucomicrobiales	0
Ipi+Nivo+CT	MPR	Ipi+Nivo+CT MPR	Verrucomicrobiales	0
Ipi+Nivo+CT	MPR	Ipi+Nivo+CT MPR	Verrucomicrobiales	0
Ipi+Nivo+CT	MPR	Ipi+Nivo+CT MPR	Enterobacterales	0.349863
Ipi+Nivo+CT	MPR	Ipi+Nivo+CT MPR	Enterobacterales	0.15216
Ipi+Nivo+CT	MPR	Ipi+Nivo+CT MPR	Enterobacterales	0.019558
Ipi+Nivo+CT	MPR	Ipi+Nivo+CT MPR	Enterobacterales	0.00123813
Ipi+Nivo+CT	MPR	Ipi+Nivo+CT MPR	Enterobacterales	0
Ipi+Nivo+CT	MPR	Ipi+Nivo+CT MPR	Enterobacterales	0
Ipi+Nivo+CT	MPR	Ipi+Nivo+CT MPR	Enterobacterales	0
Ipi+Nivo+CT	MPR	Ipi+Nivo+CT MPR	Enterobacterales	0
Ipi+Nivo+CT	MPR	Ipi+Nivo+CT MPR	Lactobacillales	0.32835
Ipi+Nivo+CT	MPR	Ipi+Nivo+CT MPR	Lactobacillales	0.0133388
Ipi+Nivo+CT	MPR	Ipi+Nivo+CT MPR	Lactobacillales	0.00536469
Ipi+Nivo+CT	MPR	Ipi+Nivo+CT MPR	Lactobacillales	0.00295184
Ipi+Nivo+CT	MPR	Ipi+Nivo+CT MPR	Lactobacillales	0.00220979
Ipi+Nivo+CT	MPR	Ipi+Nivo+CT MPR	Lactobacillales	0.00197472
Ipi+Nivo+CT	MPR	Ipi+Nivo+CT MPR	Lactobacillales	0.00170071
Ipi+Nivo+CT	MPR	Ipi+Nivo+CT MPR	Lactobacillales	0.00100837
Ipi+Nivo+CT	MPR	Ipi+Nivo+CT MPR	Erysipelotrichales	0.0531849
Ipi+Nivo+CT	MPR	Ipi+Nivo+CT MPR	Erysipelotrichales	0.0329477
Ipi+Nivo+CT	MPR	Ipi+Nivo+CT MPR	Erysipelotrichales	0.0159875
Ipi+Nivo+CT	MPR	Ipi+Nivo+CT MPR	Erysipelotrichales	0.00859973
Ipi+Nivo+CT	MPR	Ipi+Nivo+CT MPR	Erysipelotrichales	0.00829772
Ipi+Nivo+CT	MPR	Ipi+Nivo+CT MPR	Erysipelotrichales	0.00234281
Ipi+Nivo+CT	MPR	Ipi+Nivo+CT MPR	Erysipelotrichales	0.00225927
Ipi+Nivo+CT	MPR	Ipi+Nivo+CT MPR	Erysipelotrichales	0.000605909
Ipi+Nivo+CT	MPR	Ipi+Nivo+CT MPR	Coriobacteriales	0.0198101
Ipi+Nivo+CT	MPR	Ipi+Nivo+CT MPR	Coriobacteriales	0.0121699
Ipi+Nivo+CT	MPR	Ipi+Nivo+CT MPR	Coriobacteriales	0.0104316
Ipi+Nivo+CT	MPR	Ipi+Nivo+CT MPR	Coriobacteriales	0.00586306
Ipi+Nivo+CT	MPR	Ipi+Nivo+CT MPR	Coriobacteriales	0.00552585
Ipi+Nivo+CT	MPR	Ipi+Nivo+CT MPR	Coriobacteriales	0.00337044
Ipi+Nivo+CT	MPR	Ipi+Nivo+CT MPR	Coriobacteriales	0.00154452
Ipi+Nivo+CT	MPR	Ipi+Nivo+CT MPR	Coriobacteriales	0.00106583
Ipi+Nivo+CT	MPR	Ipi+Nivo+CT MPR	Burkholderiales	0.0462192
Ipi+Nivo+CT	MPR	Ipi+Nivo+CT MPR	Burkholderiales	0.0157576
Ipi+Nivo+CT	MPR	Ipi+Nivo+CT MPR	Burkholderiales	0.0133508
Ipi+Nivo+CT	MPR	Ipi+Nivo+CT MPR	Burkholderiales	0.00729241
Ipi+Nivo+CT	MPR	Ipi+Nivo+CT MPR	Burkholderiales	0.00436992
Ipi+Nivo+CT	MPR	Ipi+Nivo+CT MPR	Burkholderiales	0
Ipi+Nivo+CT	MPR	Ipi+Nivo+CT MPR	Burkholderiales	0
Ipi+Nivo+CT	MPR	Ipi+Nivo+CT MPR	Burkholderiales	0
Ipi+Nivo+CT	MPR	Ipi+Nivo+CT MPR	Veillonellales-Selenomonadales	0.00409521
Ipi+Nivo+CT	MPR	Ipi+Nivo+CT MPR	Veillonellales-Selenomonadales	0.00381367
Ipi+Nivo+CT	MPR	Ipi+Nivo+CT MPR	Veillonellales-Selenomonadales	0.0012126
Ipi+Nivo+CT	MPR	Ipi+Nivo+CT MPR	Veillonellales-Selenomonadales	0.000919212
Ipi+Nivo+CT	MPR	Ipi+Nivo+CT MPR	Veillonellales-Selenomonadales	0.000159875
Ipi+Nivo+CT	MPR	Ipi+Nivo+CT MPR	Veillonellales-Selenomonadales	0
Ipi+Nivo+CT	MPR	Ipi+Nivo+CT MPR	Veillonellales-Selenomonadales	0
Ipi+Nivo+CT	MPR	Ipi+Nivo+CT MPR	Veillonellales-Selenomonadales	0
Ipi+Nivo+CT	MPR	Ipi+Nivo+CT MPR	Peptococcales	0.110668
Ipi+Nivo+CT	MPR	Ipi+Nivo+CT MPR	Peptococcales	0.000242959
Ipi+Nivo+CT	MPR	Ipi+Nivo+CT MPR	Peptococcales	0.000159875
Ipi+Nivo+CT	MPR	Ipi+Nivo+CT MPR	Peptococcales	0
Ipi+Nivo+CT	MPR	Ipi+Nivo+CT MPR	Peptococcales	0
Ipi+Nivo+CT	MPR	Ipi+Nivo+CT MPR	Peptococcales	0
Ipi+Nivo+CT	MPR	Ipi+Nivo+CT MPR	Peptococcales	0
Ipi+Nivo+CT	MPR	Ipi+Nivo+CT MPR	Peptococcales	0
Ipi+Nivo+CT	MPR	Ipi+Nivo+CT MPR	Others	0.133194
Ipi+Nivo+CT	MPR	Ipi+Nivo+CT MPR	Others	0.0914808
Ipi+Nivo+CT	MPR	Ipi+Nivo+CT MPR	Others	0.08134
Ipi+Nivo+CT	MPR	Ipi+Nivo+CT MPR	Others	0.0278188
Ipi+Nivo+CT	MPR	Ipi+Nivo+CT MPR	Others	0.02232
Ipi+Nivo+CT	MPR	Ipi+Nivo+CT MPR	Others	0.0222353
Ipi+Nivo+CT	MPR	Ipi+Nivo+CT MPR	Others	0.00665248
Ipi+Nivo+CT	MPR	Ipi+Nivo+CT MPR	Others	0.000534626
Ipi+Nivo+CT	No MPR	Ipi+Nivo+CT No MPR	Bacteroidales	0.601871
Ipi+Nivo+CT	No MPR	Ipi+Nivo+CT No MPR	Bacteroidales	0.550812
Ipi+Nivo+CT	No MPR	Ipi+Nivo+CT No MPR	Bacteroidales	0.499158
Ipi+Nivo+CT	No MPR	Ipi+Nivo+CT No MPR	Bacteroidales	0.493752
Ipi+Nivo+CT	No MPR	Ipi+Nivo+CT No MPR	Bacteroidales	0.471494
Ipi+Nivo+CT	No MPR	Ipi+Nivo+CT No MPR	Bacteroidales	0.336059
Ipi+Nivo+CT	No MPR	Ipi+Nivo+CT No MPR	Bacteroidales	0.322506
Ipi+Nivo+CT	No MPR	Ipi+Nivo+CT No MPR	Bacteroidales	0.297908
Ipi+Nivo+CT	No MPR	Ipi+Nivo+CT No MPR	Bacteroidales	0.225996
Ipi+Nivo+CT	No MPR	Ipi+Nivo+CT No MPR	Bacteroidales	0.00186474
Ipi+Nivo+CT	No MPR	Ipi+Nivo+CT No MPR	Lachnospirales	0.725299
Ipi+Nivo+CT	No MPR	Ipi+Nivo+CT No MPR	Lachnospirales	0.362321
Ipi+Nivo+CT	No MPR	Ipi+Nivo+CT No MPR	Lachnospirales	0.270183
Ipi+Nivo+CT	No MPR	Ipi+Nivo+CT No MPR	Lachnospirales	0.226444
Ipi+Nivo+CT	No MPR	Ipi+Nivo+CT No MPR	Lachnospirales	0.196504
Ipi+Nivo+CT	No MPR	Ipi+Nivo+CT No MPR	Lachnospirales	0.190657
Ipi+Nivo+CT	No MPR	Ipi+Nivo+CT No MPR	Lachnospirales	0.188176
Ipi+Nivo+CT	No MPR	Ipi+Nivo+CT No MPR	Lachnospirales	0.160141
Ipi+Nivo+CT	No MPR	Ipi+Nivo+CT No MPR	Lachnospirales	0.159608
Ipi+Nivo+CT	No MPR	Ipi+Nivo+CT No MPR	Lachnospirales	0.111371
Ipi+Nivo+CT	No MPR	Ipi+Nivo+CT No MPR	Oscillospirales	0.410565
Ipi+Nivo+CT	No MPR	Ipi+Nivo+CT No MPR	Oscillospirales	0.189038
Ipi+Nivo+CT	No MPR	Ipi+Nivo+CT No MPR	Oscillospirales	0.18001
Ipi+Nivo+CT	No MPR	Ipi+Nivo+CT No MPR	Oscillospirales	0.165385
Ipi+Nivo+CT	No MPR	Ipi+Nivo+CT No MPR	Oscillospirales	0.144979
Ipi+Nivo+CT	No MPR	Ipi+Nivo+CT No MPR	Oscillospirales	0.112943
Ipi+Nivo+CT	No MPR	Ipi+Nivo+CT No MPR	Oscillospirales	0.106207
Ipi+Nivo+CT	No MPR	Ipi+Nivo+CT No MPR	Oscillospirales	0.098543
Ipi+Nivo+CT	No MPR	Ipi+Nivo+CT No MPR	Oscillospirales	0.0719608
Ipi+Nivo+CT	No MPR	Ipi+Nivo+CT No MPR	Oscillospirales	0.0642453
Ipi+Nivo+CT	No MPR	Ipi+Nivo+CT No MPR	Verrucomicrobiales	0.115418
Ipi+Nivo+CT	No MPR	Ipi+Nivo+CT No MPR	Verrucomicrobiales	0.0372937
Ipi+Nivo+CT	No MPR	Ipi+Nivo+CT No MPR	Verrucomicrobiales	0.00967199
Ipi+Nivo+CT	No MPR	Ipi+Nivo+CT No MPR	Verrucomicrobiales	9.67436e-05
Ipi+Nivo+CT	No MPR	Ipi+Nivo+CT No MPR	Verrucomicrobiales	6.27431e-05
Ipi+Nivo+CT	No MPR	Ipi+Nivo+CT No MPR	Verrucomicrobiales	4.17478e-05
Ipi+Nivo+CT	No MPR	Ipi+Nivo+CT No MPR	Verrucomicrobiales	0
Ipi+Nivo+CT	No MPR	Ipi+Nivo+CT No MPR	Verrucomicrobiales	0
Ipi+Nivo+CT	No MPR	Ipi+Nivo+CT No MPR	Verrucomicrobiales	0
Ipi+Nivo+CT	No MPR	Ipi+Nivo+CT No MPR	Verrucomicrobiales	0
Ipi+Nivo+CT	No MPR	Ipi+Nivo+CT No MPR	Enterobacterales	0.218542
Ipi+Nivo+CT	No MPR	Ipi+Nivo+CT No MPR	Enterobacterales	0.104735
Ipi+Nivo+CT	No MPR	Ipi+Nivo+CT No MPR	Enterobacterales	0.0760447
Ipi+Nivo+CT	No MPR	Ipi+Nivo+CT No MPR	Enterobacterales	0.0289629
Ipi+Nivo+CT	No MPR	Ipi+Nivo+CT No MPR	Enterobacterales	0.0168928
Ipi+Nivo+CT	No MPR	Ipi+Nivo+CT No MPR	Enterobacterales	0.0149029
Ipi+Nivo+CT	No MPR	Ipi+Nivo+CT No MPR	Enterobacterales	0.0141175
Ipi+Nivo+CT	No MPR	Ipi+Nivo+CT No MPR	Enterobacterales	0.00110358
Ipi+Nivo+CT	No MPR	Ipi+Nivo+CT No MPR	Enterobacterales	0.00082428
Ipi+Nivo+CT	No MPR	Ipi+Nivo+CT No MPR	Enterobacterales	0
Ipi+Nivo+CT	No MPR	Ipi+Nivo+CT No MPR	Lactobacillales	0.0477263
Ipi+Nivo+CT	No MPR	Ipi+Nivo+CT No MPR	Lactobacillales	0.0215
Ipi+Nivo+CT	No MPR	Ipi+Nivo+CT No MPR	Lactobacillales	0.0157272
Ipi+Nivo+CT	No MPR	Ipi+Nivo+CT No MPR	Lactobacillales	0.00832032
Ipi+Nivo+CT	No MPR	Ipi+Nivo+CT No MPR	Lactobacillales	0.00790426
Ipi+Nivo+CT	No MPR	Ipi+Nivo+CT No MPR	Lactobacillales	0.00324567
Ipi+Nivo+CT	No MPR	Ipi+Nivo+CT No MPR	Lactobacillales	0.00249093
Ipi+Nivo+CT	No MPR	Ipi+Nivo+CT No MPR	Lactobacillales	0.00110288
Ipi+Nivo+CT	No MPR	Ipi+Nivo+CT No MPR	Lactobacillales	0.000959482
Ipi+Nivo+CT	No MPR	Ipi+Nivo+CT No MPR	Lactobacillales	0.000544025
Ipi+Nivo+CT	No MPR	Ipi+Nivo+CT No MPR	Erysipelotrichales	0.0364826
Ipi+Nivo+CT	No MPR	Ipi+Nivo+CT No MPR	Erysipelotrichales	0.028639
Ipi+Nivo+CT	No MPR	Ipi+Nivo+CT No MPR	Erysipelotrichales	0.0286109
Ipi+Nivo+CT	No MPR	Ipi+Nivo+CT No MPR	Erysipelotrichales	0.0133666
Ipi+Nivo+CT	No MPR	Ipi+Nivo+CT No MPR	Erysipelotrichales	0.0116286
Ipi+Nivo+CT	No MPR	Ipi+Nivo+CT No MPR	Erysipelotrichales	0.00743694
Ipi+Nivo+CT	No MPR	Ipi+Nivo+CT No MPR	Erysipelotrichales	0.00305835
Ipi+Nivo+CT	No MPR	Ipi+Nivo+CT No MPR	Erysipelotrichales	0.00222846
Ipi+Nivo+CT	No MPR	Ipi+Nivo+CT No MPR	Erysipelotrichales	0.000986193
Ipi+Nivo+CT	No MPR	Ipi+Nivo+CT No MPR	Erysipelotrichales	0.000630616
Ipi+Nivo+CT	No MPR	Ipi+Nivo+CT No MPR	Coriobacteriales	0.0870721
Ipi+Nivo+CT	No MPR	Ipi+Nivo+CT No MPR	Coriobacteriales	0.0264264
Ipi+Nivo+CT	No MPR	Ipi+Nivo+CT No MPR	Coriobacteriales	0.0201824
Ipi+Nivo+CT	No MPR	Ipi+Nivo+CT No MPR	Coriobacteriales	0.0151806
Ipi+Nivo+CT	No MPR	Ipi+Nivo+CT No MPR	Coriobacteriales	0.0128984
Ipi+Nivo+CT	No MPR	Ipi+Nivo+CT No MPR	Coriobacteriales	0.00916136
Ipi+Nivo+CT	No MPR	Ipi+Nivo+CT No MPR	Coriobacteriales	0.00738179
Ipi+Nivo+CT	No MPR	Ipi+Nivo+CT No MPR	Coriobacteriales	0.00615289
Ipi+Nivo+CT	No MPR	Ipi+Nivo+CT No MPR	Coriobacteriales	0.00387791
Ipi+Nivo+CT	No MPR	Ipi+Nivo+CT No MPR	Coriobacteriales	0.00113511
Ipi+Nivo+CT	No MPR	Ipi+Nivo+CT No MPR	Burkholderiales	0.0693549
Ipi+Nivo+CT	No MPR	Ipi+Nivo+CT No MPR	Burkholderiales	0.0123733
Ipi+Nivo+CT	No MPR	Ipi+Nivo+CT No MPR	Burkholderiales	0.00859026
Ipi+Nivo+CT	No MPR	Ipi+Nivo+CT No MPR	Burkholderiales	0.00490685
Ipi+Nivo+CT	No MPR	Ipi+Nivo+CT No MPR	Burkholderiales	2.78319e-05
Ipi+Nivo+CT	No MPR	Ipi+Nivo+CT No MPR	Burkholderiales	0
Ipi+Nivo+CT	No MPR	Ipi+Nivo+CT No MPR	Burkholderiales	0
Ipi+Nivo+CT	No MPR	Ipi+Nivo+CT No MPR	Burkholderiales	0
Ipi+Nivo+CT	No MPR	Ipi+Nivo+CT No MPR	Burkholderiales	0
Ipi+Nivo+CT	No MPR	Ipi+Nivo+CT No MPR	Burkholderiales	0
Ipi+Nivo+CT	No MPR	Ipi+Nivo+CT No MPR	Veillonellales-Selenomonadales	0.12625
Ipi+Nivo+CT	No MPR	Ipi+Nivo+CT No MPR	Veillonellales-Selenomonadales	0.0413369
Ipi+Nivo+CT	No MPR	Ipi+Nivo+CT No MPR	Veillonellales-Selenomonadales	0.0116075
Ipi+Nivo+CT	No MPR	Ipi+Nivo+CT No MPR	Veillonellales-Selenomonadales	0.00498287
Ipi+Nivo+CT	No MPR	Ipi+Nivo+CT No MPR	Veillonellales-Selenomonadales	0.00183227
Ipi+Nivo+CT	No MPR	Ipi+Nivo+CT No MPR	Veillonellales-Selenomonadales	0.00044105
Ipi+Nivo+CT	No MPR	Ipi+Nivo+CT No MPR	Veillonellales-Selenomonadales	0.000332234
Ipi+Nivo+CT	No MPR	Ipi+Nivo+CT No MPR	Veillonellales-Selenomonadales	0.000319827
Ipi+Nivo+CT	No MPR	Ipi+Nivo+CT No MPR	Veillonellales-Selenomonadales	4.94568e-05
Ipi+Nivo+CT	No MPR	Ipi+Nivo+CT No MPR	Veillonellales-Selenomonadales	0
Ipi+Nivo+CT	No MPR	Ipi+Nivo+CT No MPR	Peptococcales	0.00269795
Ipi+Nivo+CT	No MPR	Ipi+Nivo+CT No MPR	Peptococcales	0.00166117
Ipi+Nivo+CT	No MPR	Ipi+Nivo+CT No MPR	Peptococcales	0.000259525
Ipi+Nivo+CT	No MPR	Ipi+Nivo+CT No MPR	Peptococcales	0
Ipi+Nivo+CT	No MPR	Ipi+Nivo+CT No MPR	Peptococcales	0
Ipi+Nivo+CT	No MPR	Ipi+Nivo+CT No MPR	Peptococcales	0
Ipi+Nivo+CT	No MPR	Ipi+Nivo+CT No MPR	Peptococcales	0
Ipi+Nivo+CT	No MPR	Ipi+Nivo+CT No MPR	Peptococcales	0
Ipi+Nivo+CT	No MPR	Ipi+Nivo+CT No MPR	Peptococcales	0
Ipi+Nivo+CT	No MPR	Ipi+Nivo+CT No MPR	Peptococcales	0
Ipi+Nivo+CT	No MPR	Ipi+Nivo+CT No MPR	Others	0.243745
Ipi+Nivo+CT	No MPR	Ipi+Nivo+CT No MPR	Others	0.087889
Ipi+Nivo+CT	No MPR	Ipi+Nivo+CT No MPR	Others	0.0693363
Ipi+Nivo+CT	No MPR	Ipi+Nivo+CT No MPR	Others	0.0680433
Ipi+Nivo+CT	No MPR	Ipi+Nivo+CT No MPR	Others	0.054996
Ipi+Nivo+CT	No MPR	Ipi+Nivo+CT No MPR	Others	0.0435994
Ipi+Nivo+CT	No MPR	Ipi+Nivo+CT No MPR	Others	0.0429446
Ipi+Nivo+CT	No MPR	Ipi+Nivo+CT No MPR	Others	0.0409612
Ipi+Nivo+CT	No MPR	Ipi+Nivo+CT No MPR	Others	0.0276488
Ipi+Nivo+CT	No MPR	Ipi+Nivo+CT No MPR	Others	0.0270433

## Sheet: Cascone_SourceData_Fig5b_left
Genus	value	col	Pvalue	ID
o_Coriobacteriales	4.04459	Increase	0.0632352	Bacteria_Actinobacteriota_Coriobacteriia_Coriobacteriales_Coriobacteriales.Incertae.Sedis_uncultured
Prevotella_7	-7.4464	Decrease	0.057167	Prevotella_7
Holdemanella	-25.342	Decrease	0.0449363	Holdemanella
Turicibacter	3.99477	Increase	0.0592191	Turicibacter
Lactococcus	-3.25512	Decrease	0.0820325	Lactococcus
Blautia	-1.52119	Decrease	0.0795267	Blautia
Lachnospiraceae.FCS020.group	-5.37819	Decrease	0.0933713	Lachnospiraceae.FCS020.group
Lachnospiraceae.UCG-010	5.26077	Increase	0.0314808	Lachnospiraceae.UCG-010
o_Oscillospirales	22.1569	Increase	0.0480758	Bacteria_Firmicutes_Clostridia_Oscillospirales_[Eubacterium].coprostanoligenes.group_uncultured.Clostridiaceae.bacterium
Peptococcus	5.69338	Increase	0.0472615	Peptococcus
o_Rhodospirillales	26.3845	Increase	0.00465293	gut.metagenome
Escherichia-Shigella	-4.80551	Decrease	0.0077513	Escherichia-Shigella
Akkermansia	3.91387	Increase	0.0890909	Akkermansia

## Sheet: Cascone_SourceData_Fig5b_right
Genus	ID	value	Arm	MPR
o_Coriobacteriales	Bacteria_Actinobacteriota_Coriobacteriia_Coriobacteriales_Coriobacteriales.Incertae.Sedis_uncultured	3.41729	Nivo + CT	No MPR
Turicibacter	Turicibacter	21.3581	Nivo + CT	No MPR
Blautia	Blautia	1537.78	Nivo + CT	No MPR
Lachnospiraceae.FCS020.group	Lachnospiraceae.FCS020.group	12.8149	Nivo + CT	No MPR
Escherichia-Shigella	Escherichia-Shigella	811.607	Nivo + CT	No MPR
Blautia	Blautia	23718.5	Nivo + CT	No MPR
Turicibacter	Turicibacter	27.5425	Nivo + CT	MPR
Blautia	Blautia	1193.51	Nivo + CT	MPR
Lachnospiraceae.UCG-010	Lachnospiraceae.UCG-010	21.4219	Nivo + CT	MPR
Escherichia-Shigella	Escherichia-Shigella	18.3616	Nivo + CT	MPR
Turicibacter	Turicibacter	49.2421	Nivo + CT	MPR
Blautia	Blautia	1570.82	Nivo + CT	MPR
Lachnospiraceae.UCG-010	Lachnospiraceae.UCG-010	8.75415	Nivo + CT	MPR
Escherichia-Shigella	Escherichia-Shigella	36.3844	Nivo + CT	MPR
Akkermansia	Akkermansia	1998.96	Nivo + CT	MPR
o_Coriobacteriales	Bacteria_Actinobacteriota_Coriobacteriia_Coriobacteriales_Coriobacteriales.Incertae.Sedis_uncultured	125.682	Nivo + CT	MPR
Blautia	Blautia	3125.16	Nivo + CT	MPR
Escherichia-Shigella	Escherichia-Shigella	30.6284	Nivo + CT	MPR
Akkermansia	Akkermansia	6.33691	Nivo + CT	MPR
o_Coriobacteriales	Bacteria_Actinobacteriota_Coriobacteriia_Coriobacteriales_Coriobacteriales.Incertae.Sedis_uncultured	110.778	Nivo + CT	MPR
Prevotella_7	Prevotella_7	4.05287	Nivo + CT	MPR
Turicibacter	Turicibacter	506.609	Nivo + CT	MPR
Blautia	Blautia	3118.01	Nivo + CT	MPR
Lachnospiraceae.UCG-010	Lachnospiraceae.UCG-010	10.8077	Nivo + CT	MPR
Peptococcus	Peptococcus	20.2643	Nivo + CT	MPR
o_Rhodospirillales	gut.metagenome	3927.23	Nivo + CT	MPR
Escherichia-Shigella	Escherichia-Shigella	40.5287	Nivo + CT	MPR
Akkermansia	Akkermansia	24.3172	Nivo + CT	MPR
o_Coriobacteriales	Bacteria_Actinobacteriota_Coriobacteriia_Coriobacteriales_Coriobacteriales.Incertae.Sedis_uncultured	60.5813	Nivo + CT	MPR
Lactococcus	Lactococcus	6.49085	Nivo + CT	MPR
Blautia	Blautia	623.987	Nivo + CT	MPR
Lachnospiraceae.UCG-010	Lachnospiraceae.UCG-010	8.65446	Nivo + CT	MPR
Escherichia-Shigella	Escherichia-Shigella	16.0108	Nivo + CT	MPR
Akkermansia	Akkermansia	3.02906	Nivo + CT	MPR
o_Coriobacteriales	Bacteria_Actinobacteriota_Coriobacteriia_Coriobacteriales_Coriobacteriales.Incertae.Sedis_uncultured	76.0546	Nivo + CT	MPR
Turicibacter	Turicibacter	22.5347	Nivo + CT	MPR
Blautia	Blautia	3149.22	Nivo + CT	MPR
o_Oscillospirales	Bacteria_Firmicutes_Clostridia_Oscillospirales_[Eubacterium].coprostanoligenes.group_uncultured.Clostridiaceae.bacterium	152.109	Nivo + CT	MPR
Peptococcus	Peptococcus	46.4778	Nivo + CT	MPR
Escherichia-Shigella	Escherichia-Shigella	322.528	Nivo + CT	MPR
Akkermansia	Akkermansia	9.85892	Nivo + CT	MPR
Lactococcus	Lactococcus	6.84452	Nivo + CT	No MPR
Blautia	Blautia	2641.13	Nivo + CT	No MPR
Escherichia-Shigella	Escherichia-Shigella	14.5446	Nivo + CT	No MPR
Turicibacter	Turicibacter	27.5481	Nivo + CT	No MPR
Blautia	Blautia	4538.19	Nivo + CT	No MPR
Lachnospiraceae.FCS020.group	Lachnospiraceae.FCS020.group	20.2986	Nivo + CT	No MPR
Escherichia-Shigella	Escherichia-Shigella	55.0962	Nivo + CT	No MPR
Lactococcus	Lactococcus	5.91695	Nivo + CT	No MPR
Blautia	Blautia	16001.8	Nivo + CT	No MPR
Lachnospiraceae.FCS020.group	Lachnospiraceae.FCS020.group	26.0346	Nivo + CT	No MPR
Escherichia-Shigella	Escherichia-Shigella	23.6678	Nivo + CT	No MPR
Prevotella_7	Prevotella_7	1465.31	Nivo + CT	No MPR
Holdemanella	Holdemanella	1984.74	Nivo + CT	No MPR
Lactococcus	Lactococcus	36.852	Nivo + CT	No MPR
Blautia	Blautia	1203.83	Nivo + CT	No MPR
Lachnospiraceae.FCS020.group	Lachnospiraceae.FCS020.group	36.852	Nivo + CT	No MPR
Escherichia-Shigella	Escherichia-Shigella	29.8326	Nivo + CT	No MPR
Akkermansia	Akkermansia	456.263	Nivo + CT	No MPR
Lactococcus	Lactococcus	13.5667	Nivo + CT	MPR
Blautia	Blautia	3477.15	Nivo + CT	MPR
Escherichia-Shigella	Escherichia-Shigella	96.3236	Nivo + CT	MPR
Akkermansia	Akkermansia	20511.5	Nivo + CT	MPR
Turicibacter	Turicibacter	7.70811	Nivo + CT	No MPR
Lactococcus	Lactococcus	6.16649	Nivo + CT	No MPR
Blautia	Blautia	3263.61	Nivo + CT	No MPR
Escherichia-Shigella	Escherichia-Shigella	128.725	Nivo + CT	No MPR
Akkermansia	Akkermansia	2091.21	Nivo + CT	No MPR
Prevotella_7	Prevotella_7	4.8081	Nivo + CT	No MPR
Blautia	Blautia	141.038	Nivo + CT	No MPR
Escherichia-Shigella	Escherichia-Shigella	14023.6	Nivo + CT	No MPR
Prevotella_7	Prevotella_7	3.90593	Nivo + CT	No MPR
Holdemanella	Holdemanella	1.95297	Nivo + CT	No MPR
Lactococcus	Lactococcus	87.8835	Nivo + CT	No MPR
Blautia	Blautia	3034.91	Nivo + CT	No MPR
Escherichia-Shigella	Escherichia-Shigella	229.474	Nivo + CT	No MPR
Akkermansia	Akkermansia	8.78835	Nivo + CT	No MPR
Prevotella_7	Prevotella_7	2.4783	Nivo + CT	No MPR
Turicibacter	Turicibacter	8.67406	Nivo + CT	No MPR
Lactococcus	Lactococcus	141.263	Nivo + CT	No MPR
Blautia	Blautia	8708.75	Nivo + CT	No MPR
Escherichia-Shigella	Escherichia-Shigella	9.91321	Nivo + CT	No MPR
o_Coriobacteriales	Bacteria_Actinobacteriota_Coriobacteriia_Coriobacteriales_Coriobacteriales.Incertae.Sedis_uncultured	31.803	Nivo + CT	No MPR
Lactococcus	Lactococcus	57.2454	Nivo + CT	No MPR
Blautia	Blautia	12977.5	Nivo + CT	No MPR
Escherichia-Shigella	Escherichia-Shigella	19.0818	Nivo + CT	No MPR
Akkermansia	Akkermansia	2.54424	Nivo + CT	No MPR
o_Coriobacteriales	Bacteria_Actinobacteriota_Coriobacteriia_Coriobacteriales_Coriobacteriales.Incertae.Sedis_uncultured	3.12282	Nivo + CT	No MPR
Lactococcus	Lactococcus	13.5322	Nivo + CT	No MPR
Blautia	Blautia	2228.65	Nivo + CT	No MPR
Escherichia-Shigella	Escherichia-Shigella	11532.6	Nivo + CT	No MPR
Akkermansia	Akkermansia	6.24563	Nivo + CT	No MPR

## Sheet: Cascone_SourceData_Fig5c_left
Genus	value	col	Pvalue	ID
Bifidobacterium	-5.80697	Decrease	0.00584933	Bifidobacterium
o_Coriobacteriales	-22.4565	Decrease	0.01865	Bacteria_Actinobacteriota_Coriobacteriia_Coriobacteriales_Coriobacteriales.Incertae.Sedis_uncultured
Faecalitalea	8.64056	Increase	0.00123584	Faecalitalea
Turicibacter	-5.86044	Decrease	0.0640923	Turicibacter
Lacticaseibacillus	5.76215	Increase	0.057494	Lacticaseibacillus
Marvinbryantia	3.35249	Increase	0.0764063	Marvinbryantia
Sellimonas	-6.11018	Decrease	0.0551582	Sellimonas
Shuttleworthia	-7.68543	Decrease	0.0410199	Shuttleworthia
UCG-009	-5.95688	Decrease	0.0664466	UCG-009
Oscillospira	-5.05085	Decrease	0.0831487	Oscillospira
Subdoligranulum	-2.70022	Decrease	0.0601317	Subdoligranulum
Acidaminococcus	-25.743	Decrease	0.0256374	Acidaminococcus
Megasphaera	-27.0598	Decrease	0.015639	Megasphaera
o_Rhodospirillales	6.96964	Increase	0.0533922	gut.metagenome
Haemophilus	-5.87218	Decrease	0.0597334	Haemophilus
Akkermansia	4.63233	Increase	0.0965684	Akkermansia

## Sheet: Cascone_SourceData_Fig5c_right
Genus	ID	value	Arm	MPR
Faecalitalea	Faecalitalea	195.11	Ipi + Nivo + CT	MPR
Marvinbryantia	Marvinbryantia	120.889	Ipi + Nivo + CT	MPR
Oscillospira	Oscillospira	3.93594	Ipi + Nivo + CT	MPR
Subdoligranulum	Subdoligranulum	193.985	Ipi + Nivo + CT	MPR
Haemophilus	Haemophilus	7.87187	Ipi + Nivo + CT	MPR
Bifidobacterium	Bifidobacterium	2575.94	Ipi + Nivo + CT	No MPR
Sellimonas	Sellimonas	49.9952	Ipi + Nivo + CT	No MPR
Shuttleworthia	Shuttleworthia	13.094	Ipi + Nivo + CT	No MPR
Oscillospira	Oscillospira	74.9928	Ipi + Nivo + CT	No MPR
Subdoligranulum	Subdoligranulum	876.106	Ipi + Nivo + CT	No MPR
Haemophilus	Haemophilus	27.3783	Ipi + Nivo + CT	No MPR
o_Coriobacteriales	Bacteria_Actinobacteriota_Coriobacteriia_Coriobacteriales_Coriobacteriales.Incertae.Sedis_uncultured	8.54419	Ipi + Nivo + CT	No MPR
Turicibacter	Turicibacter	13.0676	Ipi + Nivo + CT	No MPR
Marvinbryantia	Marvinbryantia	102.53	Ipi + Nivo + CT	No MPR
Oscillospira	Oscillospira	94.4887	Ipi + Nivo + CT	No MPR
Subdoligranulum	Subdoligranulum	595.078	Ipi + Nivo + CT	No MPR
Marvinbryantia	Marvinbryantia	1495.1	Ipi + Nivo + CT	MPR
Subdoligranulum	Subdoligranulum	754.46	Ipi + Nivo + CT	MPR
Akkermansia	Akkermansia	215.56	Ipi + Nivo + CT	MPR
Bifidobacterium	Bifidobacterium	184.207	Ipi + Nivo + CT	MPR
Faecalitalea	Faecalitalea	47.3194	Ipi + Nivo + CT	MPR
Marvinbryantia	Marvinbryantia	13.5198	Ipi + Nivo + CT	MPR
Subdoligranulum	Subdoligranulum	50.6993	Ipi + Nivo + CT	MPR
Akkermansia	Akkermansia	36866.8	Ipi + Nivo + CT	MPR
Faecalitalea	Faecalitalea	12.0771	Ipi + Nivo + CT	MPR
Marvinbryantia	Marvinbryantia	82.4083	Ipi + Nivo + CT	MPR
Sellimonas	Sellimonas	17.7604	Ipi + Nivo + CT	MPR
o_Rhodospirillales	gut.metagenome	1829.32	Ipi + Nivo + CT	MPR
Bifidobacterium	Bifidobacterium	9404.39	Ipi + Nivo + CT	No MPR
Sellimonas	Sellimonas	747.667	Ipi + Nivo + CT	No MPR
Shuttleworthia	Shuttleworthia	369.329	Ipi + Nivo + CT	No MPR
UCG-009	UCG-009	85.5763	Ipi + Nivo + CT	No MPR
Oscillospira	Oscillospira	40.5362	Ipi + Nivo + CT	No MPR
Subdoligranulum	Subdoligranulum	8008.14	Ipi + Nivo + CT	No MPR
Bifidobacterium	Bifidobacterium	11.2066	Ipi + Nivo + CT	No MPR
o_Coriobacteriales	Bacteria_Actinobacteriota_Coriobacteriia_Coriobacteriales_Coriobacteriales.Incertae.Sedis_uncultured	7.84459	Ipi + Nivo + CT	No MPR
Turicibacter	Turicibacter	82.9285	Ipi + Nivo + CT	No MPR
Subdoligranulum	Subdoligranulum	540.156	Ipi + Nivo + CT	No MPR
Akkermansia	Akkermansia	6470.66	Ipi + Nivo + CT	No MPR
Bifidobacterium	Bifidobacterium	517.809	Ipi + Nivo + CT	No MPR
Sellimonas	Sellimonas	413.137	Ipi + Nivo + CT	No MPR
Subdoligranulum	Subdoligranulum	81.6759	Ipi + Nivo + CT	No MPR
Megasphaera	Megasphaera	5169.37	Ipi + Nivo + CT	No MPR
Akkermansia	Akkermansia	3.96485	Ipi + Nivo + CT	No MPR
Bifidobacterium	Bifidobacterium	5.44267	Ipi + Nivo + CT	MPR
Marvinbryantia	Marvinbryantia	25.8527	Ipi + Nivo + CT	MPR
Subdoligranulum	Subdoligranulum	106.812	Ipi + Nivo + CT	MPR
Bifidobacterium	Bifidobacterium	1210.18	Ipi + Nivo + CT	No MPR
o_Coriobacteriales	Bacteria_Actinobacteriota_Coriobacteriia_Coriobacteriales_Coriobacteriales.Incertae.Sedis_uncultured	4.30285	Ipi + Nivo + CT	No MPR
Sellimonas	Sellimonas	105.42	Ipi + Nivo + CT	No MPR
Subdoligranulum	Subdoligranulum	179.644	Ipi + Nivo + CT	No MPR
Megasphaera	Megasphaera	308.73	Ipi + Nivo + CT	No MPR
Haemophilus	Haemophilus	757.302	Ipi + Nivo + CT	No MPR
Akkermansia	Akkermansia	3.22714	Ipi + Nivo + CT	No MPR
Bifidobacterium	Bifidobacterium	123.198	Ipi + Nivo + CT	No MPR
o_Coriobacteriales	Bacteria_Actinobacteriota_Coriobacteriia_Coriobacteriales_Coriobacteriales.Incertae.Sedis_uncultured	12.0193	Ipi + Nivo + CT	No MPR
Marvinbryantia	Marvinbryantia	64.9041	Ipi + Nivo + CT	No MPR
UCG-009	UCG-009	3.60578	Ipi + Nivo + CT	No MPR
Oscillospira	Oscillospira	4.20675	Ipi + Nivo + CT	No MPR
Subdoligranulum	Subdoligranulum	243.991	Ipi + Nivo + CT	No MPR
Acidaminococcus	Acidaminococcus	2074.53	Ipi + Nivo + CT	No MPR
o_Rhodospirillales	gut.metagenome	6.00964	Ipi + Nivo + CT	No MPR
Haemophilus	Haemophilus	19.2308	Ipi + Nivo + CT	No MPR
Akkermansia	Akkermansia	863.585	Ipi + Nivo + CT	No MPR
Bifidobacterium	Bifidobacterium	194.451	Ipi + Nivo + CT	No MPR
Marvinbryantia	Marvinbryantia	13.7058	Ipi + Nivo + CT	No MPR
Subdoligranulum	Subdoligranulum	449.721	Ipi + Nivo + CT	No MPR
o_Rhodospirillales	gut.metagenome	11.9926	Ipi + Nivo + CT	No MPR
Haemophilus	Haemophilus	7.70951	Ipi + Nivo + CT	No MPR
Bifidobacterium	Bifidobacterium	1180.43	Ipi + Nivo + CT	No MPR
o_Coriobacteriales	Bacteria_Actinobacteriota_Coriobacteriia_Coriobacteriales_Coriobacteriales.Incertae.Sedis_uncultured	513.487	Ipi + Nivo + CT	No MPR
Turicibacter	Turicibacter	11.2677	Ipi + Nivo + CT	No MPR
Marvinbryantia	Marvinbryantia	34.3398	Ipi + Nivo + CT	No MPR
Subdoligranulum	Subdoligranulum	3626.6	Ipi + Nivo + CT	No MPR
Akkermansia	Akkermansia	1.60968	Ipi + Nivo + CT	No MPR
Subdoligranulum	Subdoligranulum	511.339	Ipi + Nivo + CT	MPR
Akkermansia	Akkermansia	104177	Ipi + Nivo + CT	MPR
Bifidobacterium	Bifidobacterium	12.1352	Ipi + Nivo + CT	MPR
Faecalitalea	Faecalitalea	41.2597	Ipi + Nivo + CT	MPR
Marvinbryantia	Marvinbryantia	6.24096	Ipi + Nivo + CT	MPR
Subdoligranulum	Subdoligranulum	44.0334	Ipi + Nivo + CT	MPR
Haemophilus	Haemophilus	2.77376	Ipi + Nivo + CT	MPR
Akkermansia	Akkermansia	4431.43	Ipi + Nivo + CT	MPR
Bifidobacterium	Bifidobacterium	23.8541	Ipi + Nivo + CT	MPR
Faecalitalea	Faecalitalea	292.008	Ipi + Nivo + CT	MPR
Lacticaseibacillus	Lacticaseibacillus	79.788	Ipi + Nivo + CT	MPR
Marvinbryantia	Marvinbryantia	26.3218	Ipi + Nivo + CT	MPR
Subdoligranulum	Subdoligranulum	137.367	Ipi + Nivo + CT	MPR
Akkermansia	Akkermansia	4.93534	Ipi + Nivo + CT	MPR
Bifidobacterium	Bifidobacterium	555.314	Ipi + Nivo + CT	No MPR
Sellimonas	Sellimonas	246.965	Ipi + Nivo + CT	No MPR
UCG-009	UCG-009	27.1233	Ipi + Nivo + CT	No MPR

## Sheet: Cascone_SourceData_Fig5d
Genus	value	col	Pvalue	ID
[Clostridium].innocuum.group	-1.5731	Decrease	0.079134	[Clostridium].innocuum.group
Faecalitalea	7.01303	Increase	0.0308253	Faecalitalea
Clostridium.sensu.stricto.1	2.7696	Increase	0.0937546	Clostridium.sensu.stricto.1
Sellimonas	-3.54445	Decrease	0.0653741	Sellimonas
Monoglobus	1.64066	Increase	0.0954757	Monoglobus
o_Rhodospirillales	12.5326	Increase	0.0258133	gut.metagenome
Haemophilus	-3.50155	Decrease	0.0449835	Haemophilus
Akkermansia	4.0493	Increase	0.0281072	Akkermansia

## Sheet: Cascone_SourceData_Fig5e
Genus	ID	value	Arm	MPR
[Clostridium].innocuum.group	[Clostridium].innocuum.group	3.6114	Nivo + CT	No MPR
Clostridium.sensu.stricto.1	Clostridium.sensu.stricto.1	4.21331	Nivo + CT	No MPR
Monoglobus	Monoglobus	107.74	Nivo + CT	No MPR
Haemophilus	Haemophilus	99.3136	Nivo + CT	No MPR
[Clostridium].innocuum.group	[Clostridium].innocuum.group	76.889	Nivo + CT	No MPR
Faecalitalea	Faecalitalea	87.3239	Nivo + CT	No MPR
Sellimonas	Sellimonas	43.9366	Nivo + CT	No MPR
Monoglobus	Monoglobus	19.2223	Nivo + CT	No MPR
Faecalitalea	Faecalitalea	24.3345	Nivo + CT	MPR
Clostridium.sensu.stricto.1	Clostridium.sensu.stricto.1	307.5	Nivo + CT	MPR
Monoglobus	Monoglobus	241.133	Nivo + CT	MPR
Haemophilus	Haemophilus	24.3345	Nivo + CT	MPR
[Clostridium].innocuum.group	[Clostridium].innocuum.group	1.66457	Nivo + CT	MPR
Faecalitalea	Faecalitalea	6.84322	Nivo + CT	MPR
Clostridium.sensu.stricto.1	Clostridium.sensu.stricto.1	571.687	Nivo + CT	MPR
Sellimonas	Sellimonas	9.80246	Nivo + CT	MPR
Monoglobus	Monoglobus	49.937	Nivo + CT	MPR
Haemophilus	Haemophilus	13.3165	Nivo + CT	MPR
Akkermansia	Akkermansia	1351.44	Nivo + CT	MPR
[Clostridium].innocuum.group	[Clostridium].innocuum.group	25.5376	Nivo + CT	MPR
Clostridium.sensu.stricto.1	Clostridium.sensu.stricto.1	7.51107	Nivo + CT	MPR
Monoglobus	Monoglobus	163.741	Nivo + CT	MPR
Haemophilus	Haemophilus	7.51107	Nivo + CT	MPR
Akkermansia	Akkermansia	4.50664	Nivo + CT	MPR
[Clostridium].innocuum.group	[Clostridium].innocuum.group	8.22464	Nivo + CT	MPR
Clostridium.sensu.stricto.1	Clostridium.sensu.stricto.1	17.4774	Nivo + CT	MPR
Monoglobus	Monoglobus	135.707	Nivo + CT	MPR
o_Rhodospirillales	gut.metagenome	2988.63	Nivo + CT	MPR
Haemophilus	Haemophilus	7.19656	Nivo + CT	MPR
Akkermansia	Akkermansia	18.5054	Nivo + CT	MPR
[Clostridium].innocuum.group	[Clostridium].innocuum.group	11.2471	Nivo + CT	MPR
Faecalitalea	Faecalitalea	415.483	Nivo + CT	MPR
Clostridium.sensu.stricto.1	Clostridium.sensu.stricto.1	6.28517	Nivo + CT	MPR
Sellimonas	Sellimonas	9.59315	Nivo + CT	MPR
Monoglobus	Monoglobus	72.114	Nivo + CT	MPR
Haemophilus	Haemophilus	35.7262	Nivo + CT	MPR
Akkermansia	Akkermansia	2.31559	Nivo + CT	MPR
[Clostridium].innocuum.group	[Clostridium].innocuum.group	65.9603	Nivo + CT	MPR
Clostridium.sensu.stricto.1	Clostridium.sensu.stricto.1	18.3223	Nivo + CT	MPR
Sellimonas	Sellimonas	43.9735	Nivo + CT	MPR
Monoglobus	Monoglobus	85.504	Nivo + CT	MPR
Akkermansia	Akkermansia	8.5504	Nivo + CT	MPR
[Clostridium].innocuum.group	[Clostridium].innocuum.group	75.6948	Nivo + CT	No MPR
Faecalitalea	Faecalitalea	48.2369	Nivo + CT	No MPR
Sellimonas	Sellimonas	129.869	Nivo + CT	No MPR
Monoglobus	Monoglobus	30.4264	Nivo + CT	No MPR
Haemophilus	Haemophilus	6.67896	Nivo + CT	No MPR
[Clostridium].innocuum.group	[Clostridium].innocuum.group	65.8392	Nivo + CT	No MPR
Sellimonas	Sellimonas	70.0869	Nivo + CT	No MPR
Monoglobus	Monoglobus	460.874	Nivo + CT	No MPR
Haemophilus	Haemophilus	649.897	Nivo + CT	No MPR
[Clostridium].innocuum.group	[Clostridium].innocuum.group	94.9622	Nivo + CT	No MPR
Clostridium.sensu.stricto.1	Clostridium.sensu.stricto.1	271.9	Nivo + CT	No MPR
Monoglobus	Monoglobus	249.174	Nivo + CT	No MPR
Clostridium.sensu.stricto.1	Clostridium.sensu.stricto.1	198.888	Nivo + CT	No MPR
Monoglobus	Monoglobus	31.9889	Nivo + CT	No MPR
Akkermansia	Akkermansia	361.614	Nivo + CT	No MPR
[Clostridium].innocuum.group	[Clostridium].innocuum.group	10.3075	Nivo + CT	MPR
Monoglobus	Monoglobus	255.626	Nivo + CT	MPR
Haemophilus	Haemophilus	22.6765	Nivo + CT	MPR
Akkermansia	Akkermansia	15583.9	Nivo + CT	MPR
[Clostridium].innocuum.group	[Clostridium].innocuum.group	18.0399	Nivo + CT	No MPR
Clostridium.sensu.stricto.1	Clostridium.sensu.stricto.1	9.66422	Nivo + CT	No MPR
Haemophilus	Haemophilus	16.107	Nivo + CT	No MPR
Akkermansia	Akkermansia	1747.93	Nivo + CT	No MPR
[Clostridium].innocuum.group	[Clostridium].innocuum.group	255.519	Nivo + CT	No MPR
Clostridium.sensu.stricto.1	Clostridium.sensu.stricto.1	8.28367	Nivo + CT	No MPR
[Clostridium].innocuum.group	[Clostridium].innocuum.group	9.51868	Nivo + CT	No MPR
Clostridium.sensu.stricto.1	Clostridium.sensu.stricto.1	397.669	Nivo + CT	No MPR
Sellimonas	Sellimonas	7.40342	Nivo + CT	No MPR
Haemophilus	Haemophilus	51.8239	Nivo + CT	No MPR
Akkermansia	Akkermansia	4.75934	Nivo + CT	No MPR
[Clostridium].innocuum.group	[Clostridium].innocuum.group	38.8272	Nivo + CT	No MPR
Sellimonas	Sellimonas	193.273	Nivo + CT	No MPR
[Clostridium].innocuum.group	[Clostridium].innocuum.group	35.8867	Nivo + CT	No MPR
Sellimonas	Sellimonas	76.5231	Nivo + CT	No MPR
Akkermansia	Akkermansia	2.11098	Nivo + CT	No MPR
Clostridium.sensu.stricto.1	Clostridium.sensu.stricto.1	5.98746	Nivo + CT	No MPR
Monoglobus	Monoglobus	110.02	Nivo + CT	No MPR
Haemophilus	Haemophilus	11.2265	Nivo + CT	No MPR
Akkermansia	Akkermansia	4.49059	Nivo + CT	No MPR
[Clostridium].innocuum.group	[Clostridium].innocuum.group	8.57334	Ipi + Nivo + CT	MPR
Faecalitalea	Faecalitalea	371.869	Ipi + Nivo + CT	MPR
Clostridium.sensu.stricto.1	Clostridium.sensu.stricto.1	40.7234	Ipi + Nivo + CT	MPR
Monoglobus	Monoglobus	71.8017	Ipi + Nivo + CT	MPR
Haemophilus	Haemophilus	15.0033	Ipi + Nivo + CT	MPR
[Clostridium].innocuum.group	[Clostridium].innocuum.group	110.315	Ipi + Nivo + CT	No MPR
Sellimonas	Sellimonas	56.5027	Ipi + Nivo + CT	No MPR
Haemophilus	Haemophilus	30.942	Ipi + Nivo + CT	No MPR
Clostridium.sensu.stricto.1	Clostridium.sensu.stricto.1	5.0189	Ipi + Nivo + CT	No MPR
Monoglobus	Monoglobus	30.1134	Ipi + Nivo + CT	No MPR
Monoglobus	Monoglobus	124.16	Ipi + Nivo + CT	MPR
Akkermansia	Akkermansia	269.013	Ipi + Nivo + CT	MPR
Faecalitalea	Faecalitalea	74.2262	Ipi + Nivo + CT	MPR
Monoglobus	Monoglobus	156.405	Ipi + Nivo + CT	MPR
Akkermansia	Akkermansia	57830.2	Ipi + Nivo + CT	MPR
[Clostridium].innocuum.group	[Clostridium].innocuum.group	26.8765	Ipi + Nivo + CT	MPR
Faecalitalea	Faecalitalea	24.0474	Ipi + Nivo + CT	MPR
Sellimonas	Sellimonas	35.3638	Ipi + Nivo + CT	MPR
Monoglobus	Monoglobus	43.8511	Ipi + Nivo + CT	MPR
o_Rhodospirillales	gut.metagenome	3642.47	Ipi + Nivo + CT	MPR
Sellimonas	Sellimonas	726.386	Ipi + Nivo + CT	No MPR
[Clostridium].innocuum.group	[Clostridium].innocuum.group	8.91752	Ipi + Nivo + CT	No MPR
Monoglobus	Monoglobus	26.7526	Ipi + Nivo + CT	No MPR
Akkermansia	Akkermansia	10298	Ipi + Nivo + CT	No MPR
[Clostridium].innocuum.group	[Clostridium].innocuum.group	271.964	Ipi + Nivo + CT	No MPR
Sellimonas	Sellimonas	415.523	Ipi + Nivo + CT	No MPR
Akkermansia	Akkermansia	3.98775	Ipi + Nivo + CT	No MPR
[Clostridium].innocuum.group	[Clostridium].innocuum.group	12.9684	Ipi + Nivo + CT	MPR
Clostridium.sensu.stricto.1	Clostridium.sensu.stricto.1	7.92516	Ipi + Nivo + CT	MPR
[Clostridium].innocuum.group	[Clostridium].innocuum.group	9.38389	Ipi + Nivo + CT	No MPR
Clostridium.sensu.stricto.1	Clostridium.sensu.stricto.1	17.4272	Ipi + Nivo + CT	No MPR
Sellimonas	Sellimonas	131.374	Ipi + Nivo + CT	No MPR
Monoglobus	Monoglobus	24.13	Ipi + Nivo + CT	No MPR
Haemophilus	Haemophilus	943.751	Ipi + Nivo + CT	No MPR
Akkermansia	Akkermansia	4.02167	Ipi + Nivo + CT	No MPR
Monoglobus	Monoglobus	29.6138	Ipi + Nivo + CT	No MPR
o_Rhodospirillales	gut.metagenome	11.8455	Ipi + Nivo + CT	No MPR
Haemophilus	Haemophilus	37.9057	Ipi + Nivo + CT	No MPR
Akkermansia	Akkermansia	1702.2	Ipi + Nivo + CT	No MPR
Monoglobus	Monoglobus	22.7293	Ipi + Nivo + CT	No MPR
o_Rhodospirillales	gut.metagenome	16.7479	Ipi + Nivo + CT	No MPR
Haemophilus	Haemophilus	10.7665	Ipi + Nivo + CT	No MPR
[Clostridium].innocuum.group	[Clostridium].innocuum.group	8.38096	Ipi + Nivo + CT	No MPR
Monoglobus	Monoglobus	14.6667	Ipi + Nivo + CT	No MPR
Akkermansia	Akkermansia	2.09524	Ipi + Nivo + CT	No MPR
[Clostridium].innocuum.group	[Clostridium].innocuum.group	22.3255	Ipi + Nivo + CT	MPR
Clostridium.sensu.stricto.1	Clostridium.sensu.stricto.1	15.9468	Ipi + Nivo + CT	MPR
Akkermansia	Akkermansia	122159	Ipi + Nivo + CT	MPR
[Clostridium].innocuum.group	[Clostridium].innocuum.group	33.1616	Ipi + Nivo + CT	MPR
Faecalitalea	Faecalitalea	96.2496	Ipi + Nivo + CT	MPR
Clostridium.sensu.stricto.1	Clostridium.sensu.stricto.1	296.837	Ipi + Nivo + CT	MPR
Monoglobus	Monoglobus	67.1321	Ipi + Nivo + CT	MPR
Haemophilus	Haemophilus	6.47056	Ipi + Nivo + CT	MPR
Akkermansia	Akkermansia	10337.5	Ipi + Nivo + CT	MPR
[Clostridium].innocuum.group	[Clostridium].innocuum.group	16.7968	Ipi + Nivo + CT	MPR
Faecalitalea	Faecalitalea	425.919	Ipi + Nivo + CT	MPR
Monoglobus	Monoglobus	176.367	Ipi + Nivo + CT	MPR
Akkermansia	Akkermansia	7.19864	Ipi + Nivo + CT	MPR
[Clostridium].innocuum.group	[Clostridium].innocuum.group	9.72903	Ipi + Nivo + CT	No MPR
Sellimonas	Sellimonas	210.39	Ipi + Nivo + CT	No MPR
