# Supplementary material for: Neoadjuvant chemotherapy plus nivolumab with or without ipilimumab in operable non-small cell lung cancer: the phase 2 platform NEOSTAR trial
Source: Nat Med. 2023 Mar 16;29(3):593–604. doi: 10.1038/s41591-022-02189-0 (PMC10033402; doi:10.1038/s41591-022-02189-0)
Supplement: Source Data Extended Data Fig. 7 — Processed data and annotations. [file 41591_2022_2189_MOESM17_ESM.xlsx]

## Sheet: Cascone_SourceData_ED_Fig7a
	CD45 cells score
Arm	MPR	No MPR
Nivo+CT	7.43314
Nivo+CT	9.4327
Nivo+CT	9.90104
Nivo+CT	10.1043
Nivo+CT	10.5028
Nivo+CT		7.16282
Nivo+CT		7.22231
Nivo+CT		7.74878
Nivo+CT		8.59319
Nivo+CT		8.82065
Nivo+CT		9.45038
Nivo+CT		9.75058
Nivo+CT		9.79783
Nivo+CT		10.0703
Nivo+CT		10.082
Nivo+CT		10.2028
Nivo+CT		10.6363
Nivo+CT		10.9001
Nivo+CT		11.1749
Ipi+Nivo+CT	9.59226
Ipi+Nivo+CT	9.83275
Ipi+Nivo+CT	10.1169
Ipi+Nivo+CT	10.1884
Ipi+Nivo+CT	10.1974
Ipi+Nivo+CT	10.4458
Ipi+Nivo+CT	10.523
Ipi+Nivo+CT	10.5886
Ipi+Nivo+CT	10.6866
Ipi+Nivo+CT	10.7347
Ipi+Nivo+CT	11.0079
Ipi+Nivo+CT		8.92475
Ipi+Nivo+CT		8.96827
Ipi+Nivo+CT		9.10794
Ipi+Nivo+CT		9.23521
Ipi+Nivo+CT		9.70233
Ipi+Nivo+CT		9.82341
Ipi+Nivo+CT		9.84264
Ipi+Nivo+CT		9.99044

## Sheet: Cascone_SourceData_ED_Fig7b
	T cells score
Arm	MPR	No MPR
Nivo+CT	5.4833
Nivo+CT	6.44063
Nivo+CT	6.77364
Nivo+CT	7.16961
Nivo+CT	7.33869
Nivo+CT		4.40571
Nivo+CT		4.55362
Nivo+CT		4.612
Nivo+CT		6.03499
Nivo+CT		6.17128
Nivo+CT		6.23552
Nivo+CT		6.80596
Nivo+CT		7.00927
Nivo+CT		7.01169
Nivo+CT		7.24086
Nivo+CT		7.37185
Nivo+CT		7.39394
Nivo+CT		7.70771
Nivo+CT		7.87016
Ipi+Nivo+CT	7.00567
Ipi+Nivo+CT	7.01317
Ipi+Nivo+CT	7.17824
Ipi+Nivo+CT	7.25265
Ipi+Nivo+CT	7.55789
Ipi+Nivo+CT	7.58359
Ipi+Nivo+CT	7.58909
Ipi+Nivo+CT	7.7796
Ipi+Nivo+CT	7.84637
Ipi+Nivo+CT	8.24876
Ipi+Nivo+CT	8.5186
Ipi+Nivo+CT		6.08794
Ipi+Nivo+CT		6.40192
Ipi+Nivo+CT		6.44515
Ipi+Nivo+CT		6.70155
Ipi+Nivo+CT		6.72389
Ipi+Nivo+CT		6.74896
Ipi+Nivo+CT		7.03808
Ipi+Nivo+CT		7.59211

## Sheet: Cascone_SourceData_ED_Fig7c
	CD8 T cells score
Arm	MPR	No MPR
Nivo+CT	6.48251
Nivo+CT	6.64603
Nivo+CT	6.71932
Nivo+CT	7.00734
Nivo+CT	7.80533
Nivo+CT		4.23197
Nivo+CT		4.36772
Nivo+CT		4.46033
Nivo+CT		5.68751
Nivo+CT		5.88987
Nivo+CT		6.00086
Nivo+CT		6.00394
Nivo+CT		6.73466
Nivo+CT		6.89307
Nivo+CT		6.90939
Nivo+CT		7.19634
Nivo+CT		7.53265
Nivo+CT		7.76897
Nivo+CT		7.92085
Ipi+Nivo+CT	6.41868
Ipi+Nivo+CT	6.44531
Ipi+Nivo+CT	6.80754
Ipi+Nivo+CT	6.8492
Ipi+Nivo+CT	7.03697
Ipi+Nivo+CT	7.48569
Ipi+Nivo+CT	7.63372
Ipi+Nivo+CT	7.72045
Ipi+Nivo+CT	8.09469
Ipi+Nivo+CT	8.23414
Ipi+Nivo+CT	8.75148
Ipi+Nivo+CT		5.1402
Ipi+Nivo+CT		5.37041
Ipi+Nivo+CT		5.80673
Ipi+Nivo+CT		6.09583
Ipi+Nivo+CT		6.43836
Ipi+Nivo+CT		6.92151
Ipi+Nivo+CT		6.97301
Ipi+Nivo+CT		7.18989

## Sheet: Cascone_SourceData_ED_Fig7d
	NK cells score
Arm	MPR	No MPR
Nivo+CT	3.70522
Nivo+CT	5.11232
Nivo+CT	5.23106
Nivo+CT	6.27141
Nivo+CT	6.83133
Nivo+CT		2.98072
Nivo+CT		3.11942
Nivo+CT		3.48822
Nivo+CT		3.91769
Nivo+CT		4.84716
Nivo+CT		5.12656
Nivo+CT		5.39928
Nivo+CT		5.43817
Nivo+CT		5.7098
Nivo+CT		5.72848
Nivo+CT		5.8224
Nivo+CT		6.27144
Nivo+CT		6.52626
Nivo+CT		6.82078
Ipi+Nivo+CT	5.15639
Ipi+Nivo+CT	5.27564
Ipi+Nivo+CT	5.66942
Ipi+Nivo+CT	5.95049
Ipi+Nivo+CT	6.26347
Ipi+Nivo+CT	6.39335
Ipi+Nivo+CT	6.49527
Ipi+Nivo+CT	6.70326
Ipi+Nivo+CT	6.8989
Ipi+Nivo+CT	7.50865
Ipi+Nivo+CT	7.83881
Ipi+Nivo+CT		3.97242
Ipi+Nivo+CT		4.59135
Ipi+Nivo+CT		5.37409
Ipi+Nivo+CT		5.59111
Ipi+Nivo+CT		5.81116
Ipi+Nivo+CT		5.86471
Ipi+Nivo+CT		5.89986
Ipi+Nivo+CT		6.34985

## Sheet: Cascone_SourceData_ED_Fig7e
	B cells score
Arm	MPR	No MPR
Nivo+CT	5.79615
Nivo+CT	6.92731
Nivo+CT	6.99236
Nivo+CT	7.49369
Nivo+CT	7.82636
Nivo+CT		3.5576
Nivo+CT		3.80115
Nivo+CT		4.22783
Nivo+CT		5.03778
Nivo+CT		5.36755
Nivo+CT		5.75364
Nivo+CT		6.11846
Nivo+CT		6.13625
Nivo+CT		6.17047
Nivo+CT		6.29415
Nivo+CT		6.42023
Nivo+CT		6.4599
Nivo+CT		6.95859
Nivo+CT		7.21023
Ipi+Nivo+CT	4.76489
Ipi+Nivo+CT	5.78191
Ipi+Nivo+CT	7.00627
Ipi+Nivo+CT	7.13269
Ipi+Nivo+CT	7.13364
Ipi+Nivo+CT	7.59462
Ipi+Nivo+CT	7.76943
Ipi+Nivo+CT	7.87263
Ipi+Nivo+CT	7.93054
Ipi+Nivo+CT	8.05337
Ipi+Nivo+CT	8.5287
Ipi+Nivo+CT		4.76238
Ipi+Nivo+CT		4.8017
Ipi+Nivo+CT		5.41292
Ipi+Nivo+CT		5.51891
Ipi+Nivo+CT		5.53561
Ipi+Nivo+CT		5.84094
Ipi+Nivo+CT		7.56263
Ipi+Nivo+CT		8.7095

## Sheet: Cascone_SourceData_ED_Fig7f
	TLS score
Arm	MPR	No MPR
Nivo+CT	6.6825
Nivo+CT	7.86439
Nivo+CT	8.34467
Nivo+CT	9.27367
Nivo+CT	9.51202
Nivo+CT		5.87149
Nivo+CT		6.32887
Nivo+CT		7.03173
Nivo+CT		7.0824
Nivo+CT		7.42589
Nivo+CT		7.72401
Nivo+CT		7.97698
Nivo+CT		8.13171
Nivo+CT		8.37148
Nivo+CT		8.59868
Nivo+CT		8.88615
Nivo+CT		8.90637
Nivo+CT		9.20037
Nivo+CT		9.43806
Ipi+Nivo+CT	8.14821
Ipi+Nivo+CT	8.67966
Ipi+Nivo+CT	8.76413
Ipi+Nivo+CT	8.79611
Ipi+Nivo+CT	9.27878
Ipi+Nivo+CT	9.32352
Ipi+Nivo+CT	9.49938
Ipi+Nivo+CT	9.6748
Ipi+Nivo+CT	9.67766
Ipi+Nivo+CT	9.69443
Ipi+Nivo+CT	9.84386
Ipi+Nivo+CT		7.21121
Ipi+Nivo+CT		7.26723
Ipi+Nivo+CT		8.13617
Ipi+Nivo+CT		8.30141
Ipi+Nivo+CT		8.52164
Ipi+Nivo+CT		9.08525
Ipi+Nivo+CT		9.26062
Ipi+Nivo+CT		9.3149

## Sheet: Cascone_SourceData_ED_Fig7g
Differential expression (Log2 Fold change) of genes between Nivo+CT and Ipi+Nivo+CT of MPR samples in NEOSTAR patients.
DE Genes	Log2 fold change	P-value
NFATC4	-0.728	0.000189
IL7R	1.09	0.000519
ETS1	0.908	0.000926
CXCL13	1.89	0.00188
ITGAE	0.706	0.00213
ITK	0.907	0.00308
SMG6	-0.298	0.00397
TAB1	-0.233	0.00403
TIGIT	0.805	0.00548
CXCL5	2.98	0.00762
TNFSF8	0.981	0.00777
CD1C	0.866	0.00925
HRAS	-0.277	0.0105
ITGB4	-1.31	0.0114
CXCR6	1.09	0.0114
PSEN1	0.393	0.0123
TARP	0.923	0.0126
KLRB1	0.738	0.0134
CD3D	1.02	0.0136
FOXJ1	-2.2	0.0138
CD3E	0.847	0.0142
CD96	0.713	0.0144
C5	0.579	0.0162
SH2D1A	0.992	0.017
SPA17	-1.41	0.0172
PLA2G6	-0.569	0.0187
PFKM	-0.302	0.0194
IFNGR1	0.424	0.0194
BTLA	1.06	0.0202
NOD1	0.411	0.0223
CCR5	1.04	0.0229
NFATC2	-1.12	0.0233
NOTCH1	-0.459	0.0237
ITGA4	0.399	0.0263
CCND3	0.447	0.0274
PSMB8	0.318	0.0281
MCAM	-0.486	0.0294
PNMA1	-0.25	0.0305
EWSR1	-0.185	0.0329
CEBPB	0.538	0.0332
CXCR4	0.69	0.0334
FLT3LG	-0.355	0.0343
GTF3C1	-0.324	0.0367
CD5	0.651	0.0389
CYFIP2	0.287	0.0395
CD48	0.622	0.0402
LCK	0.535	0.0404
GZMK	0.965	0.0407
PRF1	0.699	0.0411
KLRD1	1.24	0.0419
CD8A	0.917	0.0438
KLRK1	1.15	0.0444
C4BPA	1.65	0.0466
MAF	-0.492	0.0476
CD24	-1.47	0.0495
JAK1	0.196	0.054
SLC2A1	-0.82	0.0565
TOLLIP	0.223	0.0568
INPP5D	0.47	0.0573
LAMP3	1.15	0.0592
LAG3	0.561	0.0615
CCL14	-0.555	0.0627
HLA-G	0.578	0.0635
SMAD3	-0.364	0.0659
SOCS1	0.656	0.0672
CD247	0.461	0.0694
UPF3B	-0.251	0.0697
PFKP	-0.434	0.0717
CTSH	0.402	0.0726
RUNX1	-0.418	0.0729
IL2RG	0.588	0.0743
RUNX3	0.4	0.0744
CCL18	1.1	0.0752
CASP3	0.356	0.0769
TAP1	0.379	0.0771
PTPRC	0.631	0.0772
TANK	0.164	0.0792
NRP1	-0.311	0.0797
HLA-DPB1	0.63	0.0809
HLA-B	0.465	0.084
PLA2G1B	1.59	0.086
MERTK	0.53	0.0902
MAPK3	-0.22	0.0953
CX3CL1	-0.647	0.0956
IGF1R	-0.588	0.0988
IL10RA	0.447	0.0996
CTSS	0.543	0.1
PIK3CG	0.568	0.101
CD53	0.583	0.102
GZMH	0.756	0.104
ANXA1	-0.434	0.107
CD47	0.306	0.107
RRAD	-0.909	0.109
EGR1	-0.647	0.111
ATF4	0.203	0.113
TYK2	0.194	0.115
NLRC5	0.267	0.115
PGAM1	0.343	0.115
CD84	0.568	0.119
IRF2	0.196	0.119
MICB	0.513	0.124
STAT6	-0.338	0.126
ABL1	-0.208	0.127
TLR6	0.451	0.129
GZMB	0.919	0.131
HLA-A	0.326	0.132
IL2RA	0.859	0.133
IL1R2	1.17	0.133
CD164	0.27	0.134
FBP1	0.711	0.139
TLR2	0.541	0.14
CD40	0.288	0.14
GZMA	0.583	0.143
HLA-DPA1	0.575	0.143
CSF3R	0.651	0.144
CLEC4A	0.477	0.146
NLRP3	-0.538	0.149
MIF	-0.368	0.15
CD59	-0.174	0.151
ITGAL	0.441	0.151
SELPLG	0.41	0.152
CCL5	0.568	0.152
HLA-E	0.24	0.155
SELL	0.548	0.156
NFATC1	-0.368	0.157
TICAM2	0.527	0.166
ICAM3	0.41	0.168
IL5RA	-1.38	0.171
CDH1	-0.851	0.174
FPR2	0.96	0.174
LILRB1	0.612	0.174
ALCAM	-0.356	0.176
LCP1	0.51	0.177
NFKB1	0.238	0.178
LY86	0.54	0.178
HLA-DRA	0.505	0.178
HMGB1	0.155	0.178
IL13RA2	1.09	0.179
ATG16L1	0.154	0.181
IFNAR1	0.269	0.182
CASP8	0.277	0.183
MS4A2	-0.643	0.189
CHIT1	0.994	0.189
SLC11A1	0.56	0.189
EPCAM	-0.874	0.189
CASP1	0.312	0.19
AMICA1	0.354	0.19
CCRL2	0.412	0.19
NFATC3	0.257	0.19
C4B	-0.483	0.191
ITCH	0.103	0.193
CD27	0.581	0.196
PSMB7	0.176	0.2
CCL3	-0.547	0.203
FYN	0.335	0.203
IRF3	-0.354	0.208
CYBB	0.56	0.209
CARD11	0.314	0.209
ALDOC	-0.343	0.214
ATG7	0.134	0.216
CD58	0.187	0.217
LAIR2	0.577	0.22
MAP2K1	0.234	0.224
SMAD2	0.23	0.229
DNAJB2	-0.208	0.233
CD86	0.544	0.235
MME	0.389	0.235
TIRAP	-0.271	0.235
HLA-DRB4	-2.08	0.235
SYK	0.363	0.236
LY9	0.497	0.238
LCN2	-1.29	0.238
CHUK	0.242	0.247
CD34	-0.265	0.248
CD38	0.337	0.248
ANP32B	0.19	0.249
IDO1	0.469	0.251
SPN	0.518	0.251
MAVS	-0.124	0.253
LAMP1	0.202	0.254
ITGAX	0.449	0.256
IRF8	0.338	0.257
BCL6	-0.26	0.257
CTLA4	0.344	0.26
PDGFC	0.291	0.263
MICA	-0.253	0.266
MAP3K7	0.11	0.266
MARCO	0.737	0.268
POU2AF1	0.593	0.268
PVR	-0.331	0.27
MUC1	0.535	0.271
OAS3	0.233	0.272
ISG20	0.371	0.274
CCR2	0.455	0.275
ATG5	0.188	0.276
IGF2R	0.142	0.277
CCL19	0.488	0.28
ADA	0.241	0.282
IKBKG	-0.148	0.283
RIPK2	0.265	0.288
IFITM1	0.341	0.289
FCER1A	0.475	0.289
IL6ST	0.204	0.291
TNFRSF17	0.619	0.292
TNFRSF10B	-0.282	0.292
FCGR3A	0.608	0.292
BCL2	-0.278	0.295
IL2RB	0.326	0.298
IL1R1	0.26	0.299
STAT1	0.3	0.303
ICOSLG	0.237	0.303
CD180	0.491	0.305
MAP2K4	0.155	0.308
LDHA	0.32	0.309
GPI	-0.171	0.31
FN1	0.467	0.31
IL18	0.306	0.315
IFITM2	0.276	0.315
CD163	0.403	0.318
IL18R1	0.33	0.32
EGR2	-0.378	0.322
HLA-DOB	0.355	0.323
VEGFC	-0.201	0.324
APP	-0.165	0.326
TXNIP	0.298	0.328
CCL11	1.01	0.334
CCL20	0.892	0.336
SIGIRR	-0.189	0.336
CSF2RB	0.453	0.336
IL13RA1	0.161	0.339
RPS6	0.151	0.341
IL8	0.996	0.346
IL32	0.314	0.346
TPSAB1	-0.471	0.348
IFIT2	-0.518	0.35
CD79B	0.39	0.351
IL16	0.19	0.356
SLAMF7	0.452	0.362
ENO2	-0.149	0.363
BST1	0.235	0.364
HLA-DMB	0.323	0.366
BTK	0.25	0.37
BST2	0.189	0.372
IRAK4	0.125	0.372
YTHDF2	0.151	0.373
PECAM1	0.175	0.374
IL1RL1	-0.466	0.376
KLRG1	0.358	0.378
ITGB1	0.195	0.379
IL6R	0.171	0.38
JAM3	-0.109	0.38
MYD88	0.199	0.385
SELE	-0.567	0.391
CD9	-0.208	0.405
CXCL9	0.432	0.406
ATF2	0.0784	0.406
MAPK1	0.123	0.408
RELA	-0.116	0.416
LTF	-0.836	0.417
UPF1	-0.129	0.417
ST6GAL1	0.194	0.418
ARG2	-0.953	0.42
IKBKB	-0.192	0.42
S100A8	0.702	0.422
XCL2	0.839	0.428
BCL10	-0.0983	0.43
TFRC	0.197	0.43
C2	0.259	0.431
APOE	0.436	0.432
CD74	0.237	0.432
CD8B	0.331	0.432
DMBT1	0.662	0.433
C3	0.302	0.433
ZAP70	0.247	0.434
TNFSF10	-0.249	0.436
CD68	0.391	0.437
HLA-DMA	0.205	0.44
ISG15	0.174	0.441
LGALS3	0.123	0.441
THBS1	0.315	0.443
GADD45B	-0.343	0.443
MX1	0.167	0.445
TNFSF14	0.365	0.45
PGAM4	0.188	0.453
CXCL16	0.258	0.454
TREM1	0.392	0.456
CR1	0.351	0.457
ECSIT	0.0765	0.461
CD3G	1.14	0.464
ITGA5	0.203	0.464
S100A7	-0.189	0.465
IRAK1	0.111	0.467
CD99	-0.154	0.47
STAT2	-0.0813	0.471
SMG1	0.0892	0.471
PYCARD	0.245	0.473
MAPKAPK2	0.103	0.473
CTSL	0.328	0.474
CXCL2	0.476	0.474
IRF1	-0.189	0.475
TNFSF13B	0.358	0.476
MFGE8	-0.169	0.478
MRC1	0.273	0.478
TLR1	0.209	0.479
PSMB9	0.157	0.48
C7	-0.287	0.483
PLAU	0.401	0.484
ITGB2	0.303	0.484
HLA-DRB3	0.36	0.484
CD19	0.356	0.487
LYN	0.157	0.489
COLEC12	0.242	0.49
TRAF6	0.0814	0.493
TNFAIP3	-0.288	0.496
CCL3L1	-0.331	0.498
NFKB2	-0.211	0.505
CD209	-0.363	0.508
LAMP2	0.107	0.509
PRKCD	0.104	0.512
NCF4	0.19	0.512
TNFRSF1A	-0.094	0.512
IL15RA	0.163	0.52
REPS1	0.0939	0.524
COL3A1	0.299	0.526
BLNK	0.19	0.526
TNFRSF1B	0.227	0.526
PDCD1LG2	0.258	0.527
CFD	-0.177	0.528
IFIT1	-0.147	0.528
CREB1	0.114	0.53
CCL8	-0.825	0.532
CD46	0.0659	0.536
CCL21	0.338	0.538
PIN1	-0.0614	0.539
STAT5B	0.105	0.54
IFNAR2	0.0979	0.542
HCK	0.234	0.542
F13A1	-0.231	0.544
BMI1	0.112	0.548
MAP2K2	-0.115	0.551
CD22	0.279	0.555
CYLD	0.0984	0.555
SAA1	0.582	0.557
IL1B	0.5	0.562
C6	-0.657	0.562
TICAM1	0.143	0.567
SMG7	-0.054	0.568
MAP3K5	0.0937	0.568
LY96	0.235	0.568
VCAM1	0.211	0.571
UPF3A	0.104	0.572
CD4	0.22	0.574
MR1	0.166	0.575
ATF1	0.116	0.576
AXL	-0.0657	0.576
EOMES	0.766	0.576
FCGR2B	0.251	0.577
TP53	0.112	0.579
USP9Y	-0.351	0.58
ICAM2	0.138	0.585
FLT3	0.73	0.586
SLAMF6	0.992	0.588
BPGM	0.0923	0.592
PIK3CD	0.127	0.594
LDHB	-0.0803	0.594
HAVCR2	0.22	0.596
CREB5	-0.154	0.599
CKLF	0.127	0.601
CXCR2	0.38	0.602
C1S	0.17	0.605
ALDOA	-0.123	0.605
BLK	0.537	0.608
VEGFA	-0.152	0.609
CD36	0.143	0.61
TAP2	0.107	0.611
TNFRSF18	-0.635	0.613
IL17RA	0.106	0.615
ICAM1	0.227	0.621
PDCD1	0.7	0.623
PPBP	-0.33	0.624
TLR4	0.113	0.628
CCL4	0.18	0.634
CCL22	0.975	0.634
BAX	0.116	0.637
UPF2	-0.0596	0.639
DPP4	0.163	0.641
FOS	-0.231	0.642
IL6	-0.439	0.643
ELK1	0.134	0.644
IRF4	0.161	0.645
LILRB3	0.217	0.646
ITGA6	-0.077	0.647
HLA-DQA1	1.6	0.653
ENTPD1	-0.0864	0.659
CX3CR1	-0.706	0.659
CD2	0.83	0.661
BCL2L1	-0.0519	0.663
CD63	0.153	0.664
ITGA2	-0.223	0.666
IFI35	-0.0781	0.667
RELB	0.0914	0.668
FCER2	0.515	0.673
TAPBP	0.162	0.674
TNFRSF13C	0.227	0.676
IFIH1	0.0863	0.677
GNLY	0.564	0.678
STAT3	-0.0702	0.678
MAP3K1	-0.0711	0.682
ENG	0.0998	0.683
DUSP4	0.141	0.684
HLA-C	-0.13	0.687
TBK1	-0.041	0.687
CMKLR1	0.118	0.687
PLAUR	-0.226	0.691
PPARG	0.0955	0.693
PDGFRB	-0.0989	0.694
KLRC2	0.662	0.696
DDX58	0.0546	0.696
NCAM1	-0.648	0.7
PSMD7	0.0825	0.703
TCF7	0.107	0.707
MSR1	0.186	0.71
CCR7	0.554	0.712
IL18RAP	0.539	0.713
C1QBP	0.0838	0.715
MAPK8	0.0319	0.715
LILRB2	0.131	0.717
MS4A1	0.233	0.717
CXCR1	0.332	0.718
TLR10	0.485	0.722
CCL17	0.615	0.725
PSEN2	-0.0425	0.731
F2RL1	-0.41	0.731
CFI	0.0844	0.732
CD83	-0.138	0.732
CTSW	0.371	0.738
IL1RAP	0.112	0.738
CFB	0.155	0.74
CD276	-0.0663	0.742
ADORA2A	0.496	0.742
FCER1G	0.157	0.746
CXCL1	-0.286	0.746
TREM2	0.175	0.747
IKBKE	-0.0709	0.749
OSM	-0.341	0.75
ABCB1	0.0583	0.752
CMA1	0.333	0.754
CCL23	0.377	0.758
TXK	0.523	0.758
SPINK5	-0.314	0.758
JAK3	0.0782	0.76
CXCL10	0.178	0.763
CCR4	0.621	0.764
EP300	-0.0306	0.764
TRAF3	0.0646	0.765
CD6	0.672	0.766
CD200	-0.0986	0.768
SPP1	0.267	0.768
LRP1	0.075	0.769
LTB	-0.131	0.772
CXCR3	0.679	0.773
S100B	-0.274	0.773
FOXP3	0.424	0.775
IFI16	0.0742	0.776
PRG2	0.4	0.777
ICOS	0.759	0.778
CCL13	0.182	0.778
ICAM4	-0.196	0.778
CD37	0.0999	0.778
CD79A	0.178	0.779
CD14	-0.126	0.779
CR2	0.337	0.779
RORA	0.0571	0.781
TNFRSF11B	0.373	0.788
C1QB	0.129	0.789
CXCL11	-0.305	0.79
MST1R	-0.46	0.79
LTBR	-0.0535	0.791
TNFRSF12A	-0.264	0.792
MEF2C	0.0641	0.793
CD97	0.053	0.795
CXCL3	0.147	0.806
ITGA1	0.047	0.807
CXCL12	0.0643	0.808
FEZ1	-0.0424	0.809
CD244	0.338	0.809
HSD11B1	0.386	0.809
CCR1	0.123	0.812
NUP107	-0.0345	0.815
SIGLEC1	-0.0826	0.816
TNFRSF13B	0.235	0.817
MAPK14	-0.0288	0.817
PISD	0.0595	0.82
TLR8	0.377	0.822
C3AR1	0.092	0.823
S100A12	-0.156	0.825
REL	0.0426	0.83
CLEC5A	0.237	0.831
CDH5	0.0408	0.833
A2M	-0.0787	0.834
KIT	-0.0992	0.834
SMG5	-0.0285	0.835
CD28	0.383	0.837
IL3RA	0.444	0.839
SLAMF1	0.53	0.839
HLA-DQB1	0.548	0.843
THY1	-0.089	0.848
TTK	-0.28	0.848
CD81	0.0393	0.851
IL21R	0.327	0.852
CXCL6	0.192	0.856
AKT3	-0.0225	0.857
CEACAM6	-0.105	0.858
CLEC7A	0.431	0.859
CDKN1A	-0.0621	0.861
IL1RN	0.159	0.863
ITGAM	-0.073	0.864
TNFSF4	0.329	0.864
LTK	-0.234	0.864
CSF1	-0.0475	0.867
TNFSF15	0.251	0.869
FAS	0.459	0.87
CD44	0.0719	0.87
LIF	-0.0915	0.873
TAL1	-0.043	0.879
ILF3	0.0148	0.879
PTGS2	0.106	0.88
C1R	0.0501	0.88
TBX21	0.261	0.881
TNFRSF14	-0.0187	0.885
IL12RB2	0.194	0.886
TLR3	0.279	0.887
PGK1	-0.0439	0.888
NOD2	0.28	0.89
CD7	0.259	0.89
PAX5	0.151	0.891
CARD9	-0.224	0.893
KLRC1	0.347	0.896
MAPK11	-0.48	0.896
PBK	0.126	0.896
JAK2	-0.0161	0.898
TNFRSF10C	-0.0643	0.899
IRF7	0.0272	0.902
TNFRSF8	0.19	0.904
IL11RA	-0.36	0.905
CD3EAP	-0.241	0.905
CD33	0.226	0.905
TGFB1	0.0421	0.905
TLR5	-0.0215	0.906
IL10	-0.186	0.907
POU2F2	0.0403	0.907
MAP4K2	-0.0224	0.909
CCR6	0.362	0.909
STAT4	0.358	0.91
ATF3	-0.0543	0.911
GZMM	0.164	0.913
TGFB2	0.156	0.914
IRAK2	0.191	0.915
CXCR5	0.11	0.916
BATF	0.252	0.917
SBNO2	-0.0339	0.921
TRAF2	-0.0153	0.925
SH2B2	0.174	0.926
IL7	0.178	0.926
CD274	0.18	0.928
PRKCE	-0.198	0.928
SERPING1	0.0246	0.929
CTSG	0.0915	0.929
TLR7	0.151	0.931
CD80	0.13	0.938
DUSP6	0.0226	0.939
TNFRSF4	0.146	0.939
BID	0.231	0.94
NT5E	0.017	0.94
XCR1	0.147	0.941
TLR9	-0.142	0.942
CD40LG	0.162	0.944
TNF	0.0864	0.946
TFEB	0.0172	0.946
LRRN3	0.08	0.947
FADD	0.149	0.947
LILRA1	-0.115	0.948
FCGR2A	0.0289	0.948
CSF1R	-0.1	0.949
CD1D	0.156	0.95
TNFSF13	0.0227	0.95
LILRA5	0.0675	0.951
IFNG	-0.148	0.952
CXCL14	0.0304	0.955
CASP10	-0.107	0.958
ZNF205	-0.122	0.962
CD55	-0.168	0.963
DOCK9	-0.0104	0.964
KLRF1	-0.0872	0.966
ENO3	0.114	0.969
FCGR1A	-0.0404	0.971
ATG10	0.12	0.971
CREBBP	-0.205	0.972
RORC	-0.0655	0.972
TNFSF12	-0.00647	0.975
TNFRSF11A	0.0852	0.975
CEACAM1	0.0451	0.975
TFE3	0.0832	0.976
ITGB3	-0.0882	0.976
CCL2	-0.0159	0.977
CDK1	0.055	0.979
LTA	0.0578	0.98
IFI27	0.00452	0.984
NFKBIA	-0.0055	0.985
ATG12	-0.0339	0.985
BIRC5	0.0244	0.989
CFP	-0.026	0.99
IRF5	-0.0358	0.99
THBD	-0.00423	0.99
IL4R	0.00221	0.99
IL15	0.051	0.991
UBC	-0.00164	0.991
IL12RB1	0.0293	0.994
IL34	0.0148	0.995
GAPDH	0.0009	0.997
C1QA	-0.00147	0.997
CD70	-0.00283	0.998
PSMB10	-0.000322	0.999
TNFRSF9	0.00114	0.999

## Sheet: Cascone_SourceData_ED_Fig7h
Differential expression (Log2 Fold change) of genes between Nivo+CT and Ipi+Nivo+CT of No MPR samples in NEOSTAR patients.
DE Genes	Log2 fold change	P-value
MIF	-0.601	0.000525
CX3CR1	1.43	0.000796
IL1RL1	2.08	0.0015
ITGA1	0.771	0.00194
ATF3	1.5	0.00213
FOS	1.14	0.00502
CDH5	1.05	0.00643
PECAM1	0.805	0.00729
VEGFC	0.615	0.00797
TGFB2	1.24	0.00992
TNFRSF18	-1.49	0.0103
IL13RA2	1.38	0.0121
CXCL14	1.94	0.0131
IFI27	1.08	0.0137
PPBP	2.99	0.0153
IL6ST	0.38	0.0179
CYFIP2	0.579	0.0186
GNLY	1.31	0.0194
MEF2C	0.582	0.0202
IFNAR2	0.271	0.0231
ICAM2	0.522	0.0234
LRRN3	1.56	0.0251
TANK	0.294	0.0278
SPP1	-1.67	0.0281
CCL2	1.14	0.0293
CD200	0.639	0.0305
GAPDH	-0.533	0.0317
BATF	-0.626	0.0335
GPI	-0.518	0.034
MAP2K1	-0.245	0.0348
CXCL3	1.02	0.0357
CX3CL1	0.829	0.037
NUP107	0.502	0.0395
C1QBP	-0.554	0.0442
TBK1	0.314	0.0443
IKBKE	-0.469	0.0452
ENO3	-1.33	0.0483
CD36	0.907	0.0495
CREB5	0.594	0.0511
PDGFRB	0.433	0.0519
A2M	0.819	0.0521
IFITM2	0.368	0.055
SLC2A1	-1.04	0.0555
MAPK3	0.294	0.062
LAMP3	1.1	0.062
CD55	-0.859	0.064
EPCAM	-0.751	0.0642
HLA-E	0.392	0.0659
F13A1	0.704	0.067
THBS1	0.515	0.0688
TNFRSF1A	-0.401	0.0708
CXCL1	1.09	0.0711
MS4A1	1.31	0.0739
FLT3LG	0.37	0.077
PLA2G6	-0.477	0.0801
CDK1	-0.994	0.0826
TRAF2	-0.529	0.0826
TNFRSF13C	1.19	0.0832
S100A12	1.08	0.0847
FEZ1	0.724	0.0857
IL2RA	-0.874	0.0859
TNFSF10	0.696	0.0882
BIRC5	-0.892	0.0926
CD207	1.24	0.0972
ITGA2	-0.745	0.104
TGFB1	-0.519	0.104
ALDOA	-0.394	0.108
TLR3	0.537	0.11
STAT5B	0.241	0.113
PGK1	-0.415	0.114
TFEB	-0.465	0.116
CCL20	1.09	0.117
SMG5	-0.275	0.118
C6	1.07	0.119
PRKCD	-0.194	0.121
DDX58	0.43	0.122
JAM3	0.504	0.124
CD44	-0.587	0.125
MARCO	0.971	0.126
IRAK1	-0.37	0.128
TAPBP	-0.354	0.128
DDX43	0.858	0.13
COLEC12	0.44	0.133
CASP1	0.327	0.134
DUSP4	-0.91	0.134
MME	1.04	0.137
FN1	0.469	0.139
CSF1	0.476	0.14
MAP3K1	0.277	0.141
CD40	0.362	0.142
HLA-DQB1	3.04	0.142
PFKP	-0.352	0.142
SMAD2	0.3	0.148
C7	0.691	0.151
TARP	0.617	0.151
SMG7	-0.257	0.151
ATG10	0.495	0.152
ETS1	0.414	0.154
LTBR	-0.412	0.156
HLA-DQA1	3.71	0.157
ENG	0.387	0.159
C4BPA	-1.31	0.16
CD68	-0.724	0.163
PGAM4	-0.408	0.163
NOD2	0.44	0.165
TPSAB1	0.604	0.167
MAP2K2	-0.258	0.167
CTSG	0.813	0.171
IL16	0.471	0.173
SMG1	-0.199	0.174
APOE	-0.964	0.176
IGF2R	-0.208	0.177
CREB1	0.203	0.177
IFIT2	0.548	0.177
IRF1	0.456	0.179
BAX	-0.279	0.181
IL18R1	0.647	0.181
CCR2	0.434	0.181
HLA-DRB3	-0.611	0.182
SERPING1	0.422	0.182
ITGB4	-0.618	0.182
CD24	-0.552	0.183
CCL13	0.922	0.184
TNFSF13	-0.629	0.187
KLRC2	0.825	0.188
ITCH	0.146	0.19
PSMD7	-0.304	0.191
SH2D1B	1.27	0.194
EGR1	0.537	0.196
SIGIRR	-0.281	0.197
CD1C	0.601	0.2
FCER1A	0.817	0.203
USP9Y	0.959	0.207
HRAS	-0.293	0.207
ENO2	-0.282	0.215
BCL10	0.214	0.216
ICAM1	0.472	0.218
AKT3	0.437	0.221
HLA-DPA1	0.374	0.223
CFD	0.695	0.223
ITGA5	0.357	0.225
TXNIP	-0.47	0.229
MERTK	-0.317	0.229
IL15RA	0.252	0.231
UPF1	-0.201	0.231
CXCL2	0.579	0.235
LCN2	0.841	0.236
ENTPD1	0.337	0.238
CTSH	0.422	0.238
MRC1	0.447	0.239
LIF	0.622	0.24
TIRAP	-0.248	0.241
FCGR2B	-0.647	0.242
TLR2	-0.364	0.244
ALDOC	-0.368	0.246
ITGB1	0.188	0.247
CD58	0.183	0.247
CD63	-0.338	0.248
ITGB2	-0.506	0.255
CARD11	-0.446	0.257
MAPK8	-0.181	0.258
PYCARD	-0.331	0.263
IL7R	0.427	0.264
TNFSF15	-0.637	0.27
CD19	0.705	0.271
LY9	0.506	0.279
PGAM1	-0.325	0.28
RRAD	0.67	0.28
LDHB	-0.429	0.282
PSEN1	0.119	0.282
CTLA4	-0.522	0.283
CCL17	-0.537	0.283
NFATC3	0.174	0.292
PRF1	0.389	0.293
CXCL12	0.498	0.294
CTSL	-0.454	0.294
ABL1	0.169	0.295
CHUK	-0.242	0.296
LTF	1.19	0.297
TREM2	-0.607	0.297
IFNGR1	0.239	0.298
CD84	-0.495	0.299
CSF3R	0.399	0.302
TAL1	0.753	0.302
JAK1	0.169	0.302
PSMB8	0.178	0.304
KLRF1	1.09	0.307
FBP1	-0.346	0.308
IL1B	0.82	0.308
ANP32B	-0.177	0.308
TNFRSF10B	-0.32	0.311
IL4R	0.156	0.319
CD47	0.162	0.32
CCL23	0.878	0.322
THBD	0.353	0.322
KLRK1	0.428	0.325
IDO1	0.512	0.326
CCL14	0.539	0.328
GZMK	-0.559	0.33
NCF4	0.225	0.335
CXCL16	-0.251	0.336
IL18	-0.341	0.337
CXCL9	-0.598	0.337
LTB	-0.498	0.339
RORC	-0.873	0.341
ITGAL	0.344	0.343
AMICA1	0.283	0.347
CD247	0.365	0.347
DPP4	-0.386	0.348
TLR1	0.244	0.348
TTK	-0.669	0.351
IL5RA	0.613	0.354
CCL3	-0.556	0.354
PTPRC	-0.39	0.358
C1S	0.297	0.361
IRF3	-0.228	0.361
PNMA1	0.213	0.362
CD276	-0.192	0.363
CD96	-0.321	0.367
CD83	0.362	0.367
LRP1	0.242	0.372
IL1RAP	-0.323	0.373
MST1R	-0.424	0.374
CEBPB	0.207	0.374
CD1A	0.816	0.375
PTGS2	-0.761	0.376
BTLA	0.401	0.377
IKBKG	0.176	0.378
CFI	0.324	0.379
ATG5	0.221	0.381
CXCL10	-0.557	0.385
ZAP70	0.315	0.385
UPF2	-0.106	0.387
PIK3CD	0.304	0.39
KLRB1	0.346	0.39
CD22	0.474	0.392
CD97	0.201	0.392
SYK	-0.228	0.395
DMBT1	1.09	0.397
CD34	0.309	0.4
CTSS	-0.306	0.405
HAVCR2	-0.353	0.405
CCL4	-0.457	0.406
CD46	-0.2	0.407
PSMB9	0.246	0.41
ILF3	-0.0966	0.414
CD5	-0.315	0.417
IRF2	0.137	0.417
HSD11B1	0.296	0.419
INPP5D	0.267	0.419
IL1R1	0.201	0.421
CD8A	-0.442	0.422
TICAM2	0.354	0.424
CXCR2	0.633	0.425
SELL	0.345	0.425
PRKCE	1.05	0.425
ITGAX	-0.354	0.43
CD9	-0.27	0.431
CCL3L1	-0.553	0.434
IL3RA	0.921	0.435
SPINK5	-0.685	0.435
C1QA	-0.335	0.436
TNF	0.579	0.437
PIN1	-0.124	0.439
MAPK1	0.117	0.439
IL6	0.689	0.439
FCER1G	-0.335	0.439
IKBKB	-0.259	0.44
ITK	-0.306	0.44
PLAUR	-0.327	0.441
IFIT1	0.421	0.442
S100A8	0.563	0.442
LY96	-0.286	0.444
ATF2	0.0863	0.444
KIT	-0.395	0.447
HLA-DPB1	0.24	0.449
C1R	0.201	0.45
MICB	0.271	0.451
TFRC	-0.308	0.451
FYN	-0.279	0.452
IL1RL2	-0.585	0.455
SMG6	0.0669	0.456
SPA17	0.275	0.456
CXCL6	-0.62	0.461
HLA-DOB	0.229	0.461
PRG2	-0.562	0.462
MAPK14	-0.124	0.466
CDKN1A	0.258	0.467
CD7	-0.605	0.468
CD14	-0.29	0.47
IL6R	-0.207	0.47
CD79B	0.421	0.471
ANXA1	0.23	0.472
IRF8	0.288	0.478
MAP4K2	0.165	0.487
CD81	0.128	0.494
TLR10	0.582	0.497
HLA-DRB4	-1.38	0.498
TLR6	0.222	0.5
PIK3CG	0.242	0.505
PSMB7	-0.111	0.506
SBNO2	-0.159	0.507
STAT2	0.109	0.508
NFKBIA	-0.167	0.513
NCAM1	0.474	0.515
HMGB1	0.0912	0.515
MAP3K7	0.08	0.516
CCR1	-0.302	0.517
CEACAM1	-0.339	0.518
MFGE8	0.187	0.522
NFKB1	0.13	0.522
IRAK4	0.12	0.523
POU2F2	0.612	0.529
MUC1	-0.365	0.53
SELPLG	0.185	0.534
CD74	-0.176	0.536
THY1	-0.245	0.539
C3AR1	-0.235	0.54
CD163	-0.288	0.542
REPS1	0.134	0.544
CDH1	-0.215	0.546
CCR5	-0.279	0.546
CCL18	0.421	0.55
PISD	-0.141	0.553
TNFAIP3	-0.235	0.554
TCF7	0.194	0.556
MCAM	0.205	0.559
PFKM	-0.141	0.56
NFKB2	-0.139	0.561
ELK1	-0.199	0.563
RORA	-0.16	0.563
IRAK2	-0.116	0.57
LILRB2	-0.276	0.57
NFATC1	0.141	0.571
ITGA4	0.176	0.577
FCGR2A	-0.206	0.578
CKLF	0.122	0.578
CD38	0.241	0.578
LDHA	-0.17	0.581
CYBB	-0.236	0.584
CD3E	-0.234	0.584
ITGAE	0.124	0.585
ATF4	-0.112	0.587
RPS6	-0.131	0.588
PDGFC	0.128	0.59
IFIH1	0.113	0.597
ITGB3	0.485	0.598
TNFRSF12A	0.213	0.602
LILRB3	-0.261	0.602
BCL2	-0.178	0.607
JAK2	0.15	0.613
CD274	0.502	0.615
PBK	-0.326	0.618
CXCR4	0.212	0.619
RUNX3	0.184	0.623
CD99	0.163	0.623
NOTCH1	0.111	0.624
TYK2	0.0721	0.627
CD209	-0.241	0.628
NRP1	0.11	0.629
IL1RN	-0.43	0.634
UPF3A	0.0943	0.635
HLA-DMA	-0.117	0.635
C1QB	-0.234	0.635
CFP	0.539	0.636
BMI1	0.0941	0.636
TNFRSF17	0.241	0.637
MS4A2	0.458	0.639
CD79A	0.303	0.64
CD4	-0.158	0.64
TNFRSF13B	0.418	0.641
CD164	0.11	0.644
IFITM1	-0.163	0.646
NLRC5	0.129	0.651
CD59	0.105	0.652
TNFRSF11A	-0.473	0.655
ITGA6	-0.121	0.66
IRF7	-0.115	0.661
TICAM1	0.0889	0.662
TRAF3	-0.099	0.663
YTHDF2	0.101	0.667
MSR1	-0.199	0.668
TNFRSF10C	-0.178	0.669
CD244	0.452	0.67
CXCR6	0.205	0.671
EGR2	0.235	0.672
RIPK2	-0.121	0.672
CLEC4A	-0.142	0.676
ABCB1	-0.174	0.677
ATG7	-0.0896	0.677
CCL11	0.217	0.678
IL2RB	0.185	0.679
LAMP1	-0.0829	0.681
IL10	-0.488	0.682
CYLD	0.0768	0.684
LAIR2	-0.205	0.685
TNFRSF9	-0.351	0.686
LY86	-0.203	0.69
STAT6	-0.0868	0.692
IGF1R	-0.118	0.692
KLRD1	0.471	0.692
DNAJB2	-0.0862	0.697
MAP3K5	0.0698	0.699
SPN	0.185	0.7
ATM	-0.498	0.701
IL18RAP	0.291	0.705
CD1D	0.469	0.706
CD33	-0.436	0.706
CD27	0.203	0.708
CLEC7A	0.415	0.71
TAP1	-0.1	0.71
LCK	0.154	0.711
EP300	-0.0297	0.716
MICA	-0.128	0.719
IL13RA1	0.0786	0.719
IL12A	0.313	0.72
HCK	-0.14	0.725
TREM1	-0.175	0.726
CASP8	0.068	0.727
VEGFA	-0.105	0.728
TNFSF12	0.0814	0.728
CXCL13	-0.257	0.729
KLRG1	0.349	0.732
OSM	0.283	0.734
CCR4	-0.393	0.735
CCL21	0.155	0.736
BPGM	0.0748	0.736
TNFSF13B	0.13	0.743
CSF2RB	-0.139	0.745
CLEC5A	-0.171	0.745
TAP2	0.0803	0.746
NFATC4	-0.0912	0.75
CR1	0.157	0.751
CXCL5	0.262	0.751
ATG16L1	-0.0376	0.751
PLA2G1B	-0.279	0.754
HLA-C	0.068	0.754
LILRB1	0.167	0.756
AXL	0.0952	0.756
GADD45B	0.145	0.758
CSF1R	-0.328	0.76
IL1R2	-0.226	0.761
MYD88	-0.0624	0.761
C5	-0.172	0.761
CXCR5	0.197	0.761
LAG3	-0.122	0.762
ARG2	0.313	0.767
RUNX1	-0.0644	0.771
TNFRSF8	0.304	0.776
GZMB	0.145	0.776
ICAM3	0.0871	0.777
ITGAM	-0.114	0.778
SMPD3	0.212	0.782
HLA-G	0.0842	0.782
CTSW	0.229	0.783
IL21R	0.246	0.783
FOXP3	-0.244	0.783
TIGIT	-0.134	0.783
TFE3	0.0647	0.784
LILRA1	0.285	0.787
C2	-0.115	0.788
LTK	-0.237	0.79
IL17RB	0.286	0.793
XCL2	0.178	0.794
FAS	0.342	0.796
TXK	0.388	0.799
STAT4	0.333	0.799
CD53	-0.106	0.801
TNFSF4	-0.367	0.803
CXCL11	0.203	0.806
TAB1	0.0309	0.809
MR1	0.0626	0.811
IL23A	-0.242	0.813
BCL2L1	0.045	0.815
RELB	-0.059	0.817
ICOSLG	0.0656	0.817
CD40LG	-0.248	0.818
CREBBP	0.404	0.821
REL	-0.0469	0.822
MAF	-0.0787	0.824
CD2	0.269	0.824
TLR5	-0.0684	0.824
UBC	0.0299	0.826
ECSIT	-0.0274	0.827
SAA1	-0.17	0.827
PSMB10	-0.0459	0.828
ISG20	-0.0827	0.828
SLAMF1	0.205	0.829
CD3G	0.191	0.83
IRF5	-0.227	0.832
HLA-DRA	0.0565	0.834
MAPKAPK2	-0.0275	0.835
FPR2	0.156	0.835
CMKLR1	0.0714	0.838
ALCAM	0.0484	0.838
CHIT1	-0.141	0.839
CARD9	-0.245	0.841
BTK	0.0709	0.844
CCL19	-0.104	0.849
CD3EAP	-0.415	0.849
IL12RB1	-0.237	0.851
MAP2K4	-0.0338	0.852
S100B	-0.138	0.853
XCR1	-0.249	0.853
CCR6	0.21	0.855
BST1	0.0603	0.858
PPARG	0.197	0.86
TBX21	0.242	0.865
LAMP2	0.0359	0.867
OAS3	0.0527	0.868
TOLLIP	-0.0318	0.87
DUSP6	-0.0617	0.87
IFNG	-0.2	0.871
CD8B	-0.165	0.871
GZMM	-0.127	0.872
ATF1	0.0278	0.872
CR2	-0.13	0.876
GTF3C1	-0.0232	0.877
SLAMF6	-0.116	0.88
GZMH	0.125	0.88
APP	0.0301	0.881
TNFRSF4	-0.18	0.881
FCGR3A	0.0658	0.882
SYT17	0.323	0.882
CCL22	0.178	0.883
FOXJ1	0.0878	0.883
ADA	0.0469	0.885
LCP1	-0.0577	0.886
CD48	0.074	0.889
PAX5	0.099	0.889
CCL5	-0.0626	0.889
TLR8	0.12	0.89
PDCD1LG2	0.0588	0.893
CD3D	-0.0553	0.895
CCR7	-0.103	0.895
IL32	0.0418	0.896
MAVS	-0.0196	0.897
IL7	0.15	0.898
NOD1	-0.0317	0.899
MAPK11	0.174	0.899
CEACAM6	0.0972	0.899
MNX1	-0.0693	0.901
BST2	-0.0439	0.901
TNFRSF1B	0.0446	0.903
IL17RA	0.0193	0.904
ICAM4	0.126	0.905
PSEN2	0.0174	0.906
TRAF6	0.0162	0.906
NT5E	0.0635	0.907
SLC11A1	-0.0505	0.91
SLAMF7	-0.0652	0.91
NLRP3	-0.173	0.91
TNFSF14	0.146	0.913
F2RL1	0.0498	0.913
CD86	-0.0597	0.913
IL12RB2	0.0949	0.913
CASP3	-0.0218	0.915
BLNK	0.132	0.915
TLR7	0.0755	0.916
CCND3	0.0272	0.918
TNFRSF11B	0.0928	0.919
MX1	0.0484	0.92
IL34	-0.153	0.921
CCL8	0.0734	0.926
HLA-DMB	-0.0286	0.926
KLRC1	0.102	0.926
ISG15	0.0473	0.927
BCL6	-0.0243	0.928
CD6	-0.0994	0.928
FADD	-0.164	0.929
SOCS1	0.0257	0.929
PDCD1	-0.0824	0.929
IFI35	0.0223	0.931
TLR4	0.0304	0.932
LILRA5	0.0585	0.935
CD80	0.146	0.936
CD180	0.0677	0.939
CASP10	0.0716	0.939
IFI16	-0.0241	0.942
UPF3B	0.00965	0.942
VCAM1	0.0304	0.943
LYN	-0.021	0.944
TP53	-0.0192	0.944
CXCR3	-0.0629	0.946
TNFRSF14	-0.0109	0.949
GZMA	-0.0302	0.949
IL10RA	0.0241	0.95
C4B	0.0291	0.954
SMAD3	0.0124	0.954
ZNF205	-0.108	0.955
SIGLEC1	-0.0277	0.956
STAT1	-0.0175	0.958
CD28	0.0531	0.959
TNFSF8	-0.0576	0.959
BID	-0.0707	0.959
DOCK9	0.0142	0.961
ICOS	0.0383	0.963
JAK3	0.0157	0.964
IL15	-0.0672	0.966
ADORA2A	0.0506	0.967
CFB	0.0195	0.967
IL11RA	0.0735	0.968
POU2AF1	-0.0233	0.97
IFNAR1	0.00765	0.971
PLAU	-0.0151	0.972
LTA	0.0362	0.972
COL3A1	-0.0206	0.974
HLA-A	-0.00483	0.976
FCGR1A	0.0245	0.976
LGALS3	-0.00771	0.979
CCRL2	-0.0105	0.979
STAT3	0.00349	0.982
RELA	-0.00305	0.982
CD37	0.00981	0.984
ATG12	0.0369	0.985
PVR	-0.00489	0.985
NFATC2	-0.00492	0.985
FLT3	0.0125	0.987
IL8	0.0101	0.988
IL2RG	0.00572	0.988
C3	0.0062	0.989
SH2D1A	-0.00849	0.991
ST6GAL1	-0.00294	0.993
EWSR1	-0.000591	0.994
HLA-B	0.000628	0.998
SH2B2	0.00231	0.999
IRF4	-8.88e-05	1
