# Supplementary material for: Neoadjuvant chemotherapy plus nivolumab with or without ipilimumab in operable non-small cell lung cancer: the phase 2 platform NEOSTAR trial
Source: Nat Med. 2023 Mar 16;29(3):593–604. doi: 10.1038/s41591-022-02189-0 (PMC10033402; doi:10.1038/s41591-022-02189-0)
Supplement: Source Data Extended Data Fig. 8 — Processed data and annotations. [file 41591_2022_2189_MOESM18_ESM.xlsx]

## Sheet: Cascone_SourceData_ED_Fig8a
	MPR	No MPR
	Nivo+CT	Nivo+CT
Pretherapy tumor PD-L1 (%)	0	0
	0	0
	4	0
	100	0
		0
		0
		0
	Ipi+Nivo+CT	Ipi+Nivo+CT
	0	0
	0	0
	0	0
	0	0
	10	0
		0

## Sheet: Cascone_SourceData_ED_Fig8d
	Nivo+CT		Ipi+Nivo+CT
	Pre	Post	Pre	Post
		No MPR		No MPR
CD3+CD8+ T cells (n/mm²)	0	16.71	6	174.27
	0	13.59	8	1486.53
	1	325.78	9.22	551.96
	22.15	208.81	23.37	25.02
	100.88	71.89	64.75	86.79
	132.5	202.78	181.52	155.27
	157.67	80.97
		MPR		MPR
	12.65	127.32	5	207.51
	48	162.03	6.34	41.15
	77.47	167.21	30.11	254.04
	148.75	207.1	72.97	203.21
			146.94	506.03

## Sheet: Cascone_SourceData_ED_Fig8e
	Nivo+CT		Ipi+Nivo+CT
	Pre	Post	Pre	Post
		No MPR		No MPR
CD3+PD-1+ T cells (n/mm²)	0	8.66	0	171.7
	0	15.88	0	605.66
	1	65.35	84.43	51.95
	6.63	81.42	184.43	106.55
	12.66	32.22	267.16	91.83
	13.04	54.88	396.31	13.14
	59.93	76.99
		MPR		MPR
	0	11.63	0	296.21
	0	0.67	5.14	20.13
	0.7	0.6	12.29	28.33
	4.86	0	24.46	657.09
			242.04	28.48

## Sheet: Cascone_SourceData_ED_Fig8f
	Nivo+CT		Ipi+Nivo+CT
	Pre	Post	Pre	Post
		No MPR		No MPR
CD3+CD8+CD45RO+ T cells (n/mm²)	0	0	0	0.64
	0	0	0	1.9
	0	0.67	0	143.35
	0	7.74	14.97	45.58
	0	55.55	15	52.53
	5.58	13.5	36.55	15.66
	13.41	15.77
		MPR		MPR
	0	3.68	0	0.32
	1.28	31.84	0	150.21
	2.97	7.82	1.11	0
	16.5	56.53	3.42	1.86
			88.18	12.66

## Sheet: Cascone_SourceData_ED_Fig8g
	Nivo+CT		Ipi+Nivo+CT
	Pre	Post	Pre	Post
		No MPR		No MPR
CD3+CD8+GZB+ T cells (n/mm²)	0	0	0	0
	0	0	0	3.47
	0	0	0	14.88
	0	17.26	0.48	18.17
	0.56	7.25	1	3.48
	3.51	0.63	9.72	1
	17.34	25.24
		MPR		MPR
	0	1.49	0	4.09
	0.85	19.38	0	7.83
	2.75	4.76	0	10.49
	3	0	0.37	0
			25.42	46.31
