# Supplementary material for: Neoadjuvant chemotherapy plus nivolumab with or without ipilimumab in operable non-small cell lung cancer: the phase 2 platform NEOSTAR trial
Source: Nat Med. 2023 Mar 16;29(3):593–604. doi: 10.1038/s41591-022-02189-0 (PMC10033402; doi:10.1038/s41591-022-02189-0)
Supplement: Source Data Extended Data Fig. 9 — Processed data and annotations. [file 41591_2022_2189_MOESM19_ESM.xlsx]

## Sheet: Cascone_SourceData_ED_Fig9a
	Uninvolved	Tumor
	No MPR	No MPR
% CD4+ (Non Treg) ICOS+ TILs	0.46	18.2
	1.83	14.1
	2.11	23.6
	3.63	32
	6.35	15.7
	8.38	35.3
	13.7	56
	14.2	25.9
	MPR	MPR
	3.06	1.56

## Sheet: Cascone_SourceData_ED_Fig9b
	Uninvolved	Tumor
	No MPR	No MPR
% CD4+ Treg TILs	0	2.71
	0.13	1.13
	0.4	2.53
	0.52	0.77
	0.91	4.3
	1.35	2.33
	2.02	3.19
	3.4	4.78
	MPR	MPR
	0.55	0.78

## Sheet: Cascone_SourceData_ED_Fig9c
	Uninvolved	Tumor
	No MPR	No MPR
% CD8+ICOS+ TILs	0	0.95
	0.45	3.9
	0.62	1.62
	0.74	0.7
	1.04	8.61
	1.1	8.27
	1.84	5.07
	2.66	14.1
	MPR	MPR
	0.27	0.13

## Sheet: Cascone_SourceData_ED_Fig9d
	Uninvolved	Tumor
	No MPR	No MPR
% CD8+ICOS+KI67+ TILs	0	0.22
	0.07	3.97
	0.19	1.55
	0.3	5.75
	0.31	0.93
	0.34	0.34
	0.89	2.6
	0.97	5.46
	MPR	MPR
	0.18	0.13

## Sheet: Cascone_SourceData_ED_Fig9e
	Uninvolved	Tumor
	No MPR	No MPR
% CD4+CD45RO+CD27+ TILs	14.9	60.1
	23	54.1
	30.6	69.1
	36.9	75.5
	39.8	71.3
	50	52.8
	61	68.6
	75	75.6
	MPR	MPR
	29.2	35.2

## Sheet: Cascone_SourceData_ED_Fig9f
	Uninvolved	Tumor
	No MPR	No MPR
% CD8+CD45RO+CD27+ TILs	7.17	44.7
	17.8	52.5
	33.6	74.7
	41.5	81.4
	42.8	18.2
	56.5	77.8
	56.8	73.4
	70.6	74.3
	MPR	MPR
	16.2	28.7

## Sheet: Cascone_SourceData_ED_Fig9g
	Uninvolved	Tumor
	No MPR	No MPR
% CD8+CTLA-4+ TILs	1.72	0
	3.5	0.3
	4.38	0.26
	5.03	6.39
	5.3	4.8
	7.11	1.43
	10.6	2.11
	13.2	0.58
	MPR	MPR
	1.89	1.26

## Sheet: Cascone_SourceData_ED_Fig9h
	Uninvolved	Tumor
	No MPR	No MPR
% CD8+CD103+LAG3+ TILs	0	0.74
	1.19	21.9
	4.8	9.24
	8.11	26.9
	12.1	17
	14.5	18.1
	MPR	MPR
	5.74	3.7

## Sheet: Cascone_SourceData_ED_Fig9i
	Uninvolved	Tumor
	No MPR	No MPR
% CD4+ (Non Treg) ICOS+ TILs	0.98	6.54
	3.22	19.7
	10.7	26.2
	11.5	61
	MPR	MPR
	3.57	20.8
	5.29	11.7

## Sheet: Cascone_SourceData_ED_Fig9j
	Uninvolved	Tumor
	No MPR	No MPR
% CD8+CD103+ (TRM) TILs	8.51	64.2
	20	30.3
	50.2	86.6
	60.7	62.2
	MPR	MPR
	3.71	60.6
	8.12	93.1

[truncated: 5 more sheets: Cascone_SourceData_ED_Fig9k, Cascone_SourceData_ED_Fig9l, Cascone_SourceData_ED_Fig9m, Cascone_SourceData_ED_Fig9n, Cascone_SourceData_ED_Fig9o]
