# Supplementary material for: Neoadjuvant chemotherapy plus nivolumab with or without ipilimumab in operable non-small cell lung cancer: the phase 2 platform NEOSTAR trial
Source: Nat Med. 2023 Mar 16;29(3):593–604. doi: 10.1038/s41591-022-02189-0 (PMC10033402; doi:10.1038/s41591-022-02189-0)
Supplement: Source Data Extended Data Fig. 10 — Processed data and annotations. [file 41591_2022_2189_MOESM20_ESM.xlsx]

## Sheet: Cascone_SourceData_ED_Fig10a
Tax	Abundance	Group	Arm	Marker
OTU0	5.45104	MPR	Nivo + CT	Nivo + CT MPR
OTU0	0	MPR	Nivo + CT	Nivo + CT MPR
OTU0	0	MPR	Nivo + CT	Nivo + CT MPR
OTU0	0	MPR	Nivo + CT	Nivo + CT MPR
OTU0	0	MPR	Nivo + CT	Nivo + CT MPR
OTU0	0	MPR	Nivo + CT	Nivo + CT MPR
OTU0	0	MPR	Nivo + CT	Nivo + CT MPR
OTU1	0	MPR	Nivo + CT	Nivo + CT MPR
OTU1	0	MPR	Nivo + CT	Nivo + CT MPR
OTU1	0	MPR	Nivo + CT	Nivo + CT MPR
OTU1	0	MPR	Nivo + CT	Nivo + CT MPR
OTU1	0	MPR	Nivo + CT	Nivo + CT MPR
OTU1	0	MPR	Nivo + CT	Nivo + CT MPR
OTU1	0	MPR	Nivo + CT	Nivo + CT MPR
OTU3	0	MPR	Nivo + CT	Nivo + CT MPR
OTU3	0	MPR	Nivo + CT	Nivo + CT MPR
OTU3	0	MPR	Nivo + CT	Nivo + CT MPR
OTU3	0	MPR	Nivo + CT	Nivo + CT MPR
OTU3	0	MPR	Nivo + CT	Nivo + CT MPR
OTU3	0	MPR	Nivo + CT	Nivo + CT MPR
OTU3	0	MPR	Nivo + CT	Nivo + CT MPR
OTU4	0	MPR	Nivo + CT	Nivo + CT MPR
OTU4	0	MPR	Nivo + CT	Nivo + CT MPR
OTU4	0	MPR	Nivo + CT	Nivo + CT MPR
OTU4	0	MPR	Nivo + CT	Nivo + CT MPR
OTU4	0	MPR	Nivo + CT	Nivo + CT MPR
OTU4	0	MPR	Nivo + CT	Nivo + CT MPR
OTU4	0	MPR	Nivo + CT	Nivo + CT MPR
OTU5	4.62497	MPR	Nivo + CT	Nivo + CT MPR
OTU5	0	MPR	Nivo + CT	Nivo + CT MPR
OTU5	0	MPR	Nivo + CT	Nivo + CT MPR
OTU5	0	MPR	Nivo + CT	Nivo + CT MPR
OTU5	0	MPR	Nivo + CT	Nivo + CT MPR
OTU5	0	MPR	Nivo + CT	Nivo + CT MPR
OTU5	0	MPR	Nivo + CT	Nivo + CT MPR
OTU6	0	MPR	Nivo + CT	Nivo + CT MPR
OTU6	0	MPR	Nivo + CT	Nivo + CT MPR
OTU6	0	MPR	Nivo + CT	Nivo + CT MPR
OTU6	0	MPR	Nivo + CT	Nivo + CT MPR
OTU6	0	MPR	Nivo + CT	Nivo + CT MPR
OTU6	0	MPR	Nivo + CT	Nivo + CT MPR
OTU6	0	MPR	Nivo + CT	Nivo + CT MPR
OTU7	0	MPR	Nivo + CT	Nivo + CT MPR
OTU7	0	MPR	Nivo + CT	Nivo + CT MPR
OTU7	0	MPR	Nivo + CT	Nivo + CT MPR
OTU7	0	MPR	Nivo + CT	Nivo + CT MPR
OTU7	0	MPR	Nivo + CT	Nivo + CT MPR
OTU7	0	MPR	Nivo + CT	Nivo + CT MPR
OTU7	0	MPR	Nivo + CT	Nivo + CT MPR
OTU8	7.34859	MPR	Nivo + CT	Nivo + CT MPR
OTU8	7.12689	MPR	Nivo + CT	Nivo + CT MPR
OTU8	7.0282	MPR	Nivo + CT	Nivo + CT MPR
OTU8	6.04737	MPR	Nivo + CT	Nivo + CT MPR
OTU8	4.95583	MPR	Nivo + CT	Nivo + CT MPR
OTU8	3.63759	MPR	Nivo + CT	Nivo + CT MPR
OTU8	0	MPR	Nivo + CT	Nivo + CT MPR
OTU10	0	MPR	Nivo + CT	Nivo + CT MPR
OTU10	0	MPR	Nivo + CT	Nivo + CT MPR
OTU10	0	MPR	Nivo + CT	Nivo + CT MPR
OTU10	0	MPR	Nivo + CT	Nivo + CT MPR
OTU10	0	MPR	Nivo + CT	Nivo + CT MPR
OTU10	0	MPR	Nivo + CT	Nivo + CT MPR
OTU10	0	MPR	Nivo + CT	Nivo + CT MPR
OTU11	0	MPR	Nivo + CT	Nivo + CT MPR
OTU11	0	MPR	Nivo + CT	Nivo + CT MPR
OTU11	0	MPR	Nivo + CT	Nivo + CT MPR
OTU11	0	MPR	Nivo + CT	Nivo + CT MPR
OTU11	0	MPR	Nivo + CT	Nivo + CT MPR
OTU11	0	MPR	Nivo + CT	Nivo + CT MPR
OTU11	0	MPR	Nivo + CT	Nivo + CT MPR
OTU13	6.74993	MPR	Nivo + CT	Nivo + CT MPR
OTU13	3.95124	MPR	Nivo + CT	Nivo + CT MPR
OTU13	3.52636	MPR	Nivo + CT	Nivo + CT MPR
OTU13	3.09104	MPR	Nivo + CT	Nivo + CT MPR
OTU13	2.89037	MPR	Nivo + CT	Nivo + CT MPR
OTU13	2.56495	MPR	Nivo + CT	Nivo + CT MPR
OTU13	0	MPR	Nivo + CT	Nivo + CT MPR
OTU14	0	MPR	Nivo + CT	Nivo + CT MPR
OTU14	0	MPR	Nivo + CT	Nivo + CT MPR
OTU14	0	MPR	Nivo + CT	Nivo + CT MPR
OTU14	0	MPR	Nivo + CT	Nivo + CT MPR
OTU14	0	MPR	Nivo + CT	Nivo + CT MPR
OTU14	0	MPR	Nivo + CT	Nivo + CT MPR
OTU14	0	MPR	Nivo + CT	Nivo + CT MPR
OTU15	0	MPR	Nivo + CT	Nivo + CT MPR
OTU15	0	MPR	Nivo + CT	Nivo + CT MPR
OTU15	0	MPR	Nivo + CT	Nivo + CT MPR
OTU15	0	MPR	Nivo + CT	Nivo + CT MPR
OTU15	0	MPR	Nivo + CT	Nivo + CT MPR
OTU15	0	MPR	Nivo + CT	Nivo + CT MPR
OTU15	0	MPR	Nivo + CT	Nivo + CT MPR
OTU16	8.93617	MPR	Nivo + CT	Nivo + CT MPR
OTU16	7.34343	MPR	Nivo + CT	Nivo + CT MPR
OTU16	6.93147	MPR	Nivo + CT	Nivo + CT MPR
OTU16	6.86276	MPR	Nivo + CT	Nivo + CT MPR
OTU16	6.84055	MPR	Nivo + CT	Nivo + CT MPR
OTU16	5.66643	MPR	Nivo + CT	Nivo + CT MPR
OTU16	0	MPR	Nivo + CT	Nivo + CT MPR
OTU17	0	MPR	Nivo + CT	Nivo + CT MPR
OTU17	0	MPR	Nivo + CT	Nivo + CT MPR
OTU17	0	MPR	Nivo + CT	Nivo + CT MPR
OTU17	0	MPR	Nivo + CT	Nivo + CT MPR
OTU17	0	MPR	Nivo + CT	Nivo + CT MPR
OTU17	0	MPR	Nivo + CT	Nivo + CT MPR
OTU17	0	MPR	Nivo + CT	Nivo + CT MPR
OTU18	5.52545	MPR	Nivo + CT	Nivo + CT MPR
OTU18	0	MPR	Nivo + CT	Nivo + CT MPR
OTU18	0	MPR	Nivo + CT	Nivo + CT MPR
OTU18	0	MPR	Nivo + CT	Nivo + CT MPR
OTU18	0	MPR	Nivo + CT	Nivo + CT MPR
OTU18	0	MPR	Nivo + CT	Nivo + CT MPR
OTU18	0	MPR	Nivo + CT	Nivo + CT MPR
OTU20	7.64731	MPR	Nivo + CT	Nivo + CT MPR
OTU20	0	MPR	Nivo + CT	Nivo + CT MPR
OTU20	0	MPR	Nivo + CT	Nivo + CT MPR
OTU20	0	MPR	Nivo + CT	Nivo + CT MPR
OTU20	0	MPR	Nivo + CT	Nivo + CT MPR
OTU20	0	MPR	Nivo + CT	Nivo + CT MPR
OTU20	0	MPR	Nivo + CT	Nivo + CT MPR
OTU22	3.82864	MPR	Nivo + CT	Nivo + CT MPR
OTU22	0	MPR	Nivo + CT	Nivo + CT MPR
OTU22	0	MPR	Nivo + CT	Nivo + CT MPR
OTU22	0	MPR	Nivo + CT	Nivo + CT MPR
OTU22	0	MPR	Nivo + CT	Nivo + CT MPR
OTU22	0	MPR	Nivo + CT	Nivo + CT MPR
OTU22	0	MPR	Nivo + CT	Nivo + CT MPR
OTU23	0	MPR	Nivo + CT	Nivo + CT MPR
OTU23	0	MPR	Nivo + CT	Nivo + CT MPR
OTU23	0	MPR	Nivo + CT	Nivo + CT MPR
OTU23	0	MPR	Nivo + CT	Nivo + CT MPR
OTU23	0	MPR	Nivo + CT	Nivo + CT MPR
OTU23	0	MPR	Nivo + CT	Nivo + CT MPR
OTU23	0	MPR	Nivo + CT	Nivo + CT MPR
OTU25	8.74433	MPR	Nivo + CT	Nivo + CT MPR
OTU25	8.67812	MPR	Nivo + CT	Nivo + CT MPR
OTU25	8.56465	MPR	Nivo + CT	Nivo + CT MPR
OTU25	7.75662	MPR	Nivo + CT	Nivo + CT MPR
OTU25	7.34019	MPR	Nivo + CT	Nivo + CT MPR
OTU25	7.10085	MPR	Nivo + CT	Nivo + CT MPR
OTU25	6.08222	MPR	Nivo + CT	Nivo + CT MPR
OTU26	4.59512	MPR	Nivo + CT	Nivo + CT MPR
OTU26	0	MPR	Nivo + CT	Nivo + CT MPR
OTU26	0	MPR	Nivo + CT	Nivo + CT MPR
OTU26	0	MPR	Nivo + CT	Nivo + CT MPR
OTU26	0	MPR	Nivo + CT	Nivo + CT MPR
OTU26	0	MPR	Nivo + CT	Nivo + CT MPR
OTU26	0	MPR	Nivo + CT	Nivo + CT MPR
OTU27	0	MPR	Nivo + CT	Nivo + CT MPR
OTU27	0	MPR	Nivo + CT	Nivo + CT MPR
OTU27	0	MPR	Nivo + CT	Nivo + CT MPR
OTU27	0	MPR	Nivo + CT	Nivo + CT MPR
OTU27	0	MPR	Nivo + CT	Nivo + CT MPR
OTU27	0	MPR	Nivo + CT	Nivo + CT MPR
OTU27	0	MPR	Nivo + CT	Nivo + CT MPR
OTU28	4.94164	MPR	Nivo + CT	Nivo + CT MPR
OTU28	4.63473	MPR	Nivo + CT	Nivo + CT MPR
OTU28	0	MPR	Nivo + CT	Nivo + CT MPR
OTU28	0	MPR	Nivo + CT	Nivo + CT MPR
OTU28	0	MPR	Nivo + CT	Nivo + CT MPR
OTU28	0	MPR	Nivo + CT	Nivo + CT MPR
OTU28	0	MPR	Nivo + CT	Nivo + CT MPR
OTU30	8.01136	MPR	Nivo + CT	Nivo + CT MPR
OTU30	0	MPR	Nivo + CT	Nivo + CT MPR
OTU30	0	MPR	Nivo + CT	Nivo + CT MPR
OTU30	0	MPR	Nivo + CT	Nivo + CT MPR
OTU30	0	MPR	Nivo + CT	Nivo + CT MPR
OTU30	0	MPR	Nivo + CT	Nivo + CT MPR
OTU30	0	MPR	Nivo + CT	Nivo + CT MPR
OTU31	0	MPR	Nivo + CT	Nivo + CT MPR
OTU31	0	MPR	Nivo + CT	Nivo + CT MPR
OTU31	0	MPR	Nivo + CT	Nivo + CT MPR
OTU31	0	MPR	Nivo + CT	Nivo + CT MPR
OTU31	0	MPR	Nivo + CT	Nivo + CT MPR
OTU31	0	MPR	Nivo + CT	Nivo + CT MPR
OTU31	0	MPR	Nivo + CT	Nivo + CT MPR
OTU32	4.47734	MPR	Nivo + CT	Nivo + CT MPR
OTU32	0	MPR	Nivo + CT	Nivo + CT MPR
OTU32	0	MPR	Nivo + CT	Nivo + CT MPR
OTU32	0	MPR	Nivo + CT	Nivo + CT MPR
OTU32	0	MPR	Nivo + CT	Nivo + CT MPR
OTU32	0	MPR	Nivo + CT	Nivo + CT MPR
OTU32	0	MPR	Nivo + CT	Nivo + CT MPR
OTU33	9.20984	MPR	Nivo + CT	Nivo + CT MPR
OTU33	8.68254	MPR	Nivo + CT	Nivo + CT MPR
OTU33	8.6533	MPR	Nivo + CT	Nivo + CT MPR
OTU33	8.26642	MPR	Nivo + CT	Nivo + CT MPR
OTU33	8.02158	MPR	Nivo + CT	Nivo + CT MPR
OTU33	7.04403	MPR	Nivo + CT	Nivo + CT MPR
OTU33	0	MPR	Nivo + CT	Nivo + CT MPR
OTU35	0	MPR	Nivo + CT	Nivo + CT MPR
OTU35	0	MPR	Nivo + CT	Nivo + CT MPR
OTU35	0	MPR	Nivo + CT	Nivo + CT MPR
OTU35	0	MPR	Nivo + CT	Nivo + CT MPR
OTU35	0	MPR	Nivo + CT	Nivo + CT MPR
OTU35	0	MPR	Nivo + CT	Nivo + CT MPR
OTU35	0	MPR	Nivo + CT	Nivo + CT MPR
OTU41	8.70483	MPR	Nivo + CT	Nivo + CT MPR
OTU41	6.99393	MPR	Nivo + CT	Nivo + CT MPR
OTU41	6.49224	MPR	Nivo + CT	Nivo + CT MPR
OTU41	5.66988	MPR	Nivo + CT	Nivo + CT MPR
OTU41	0	MPR	Nivo + CT	Nivo + CT MPR
OTU41	0	MPR	Nivo + CT	Nivo + CT MPR
OTU41	0	MPR	Nivo + CT	Nivo + CT MPR
OTU43	7.95718	MPR	Nivo + CT	Nivo + CT MPR
OTU43	7.04578	MPR	Nivo + CT	Nivo + CT MPR
OTU43	5.65599	MPR	Nivo + CT	Nivo + CT MPR
OTU43	5.52943	MPR	Nivo + CT	Nivo + CT MPR
OTU43	5.49717	MPR	Nivo + CT	Nivo + CT MPR
OTU43	0	MPR	Nivo + CT	Nivo + CT MPR
OTU43	0	MPR	Nivo + CT	Nivo + CT MPR
OTU44	0	MPR	Nivo + CT	Nivo + CT MPR
OTU44	0	MPR	Nivo + CT	Nivo + CT MPR
OTU44	0	MPR	Nivo + CT	Nivo + CT MPR
OTU44	0	MPR	Nivo + CT	Nivo + CT MPR
OTU44	0	MPR	Nivo + CT	Nivo + CT MPR
OTU44	0	MPR	Nivo + CT	Nivo + CT MPR
OTU44	0	MPR	Nivo + CT	Nivo + CT MPR
OTU45	0	MPR	Nivo + CT	Nivo + CT MPR
OTU45	0	MPR	Nivo + CT	Nivo + CT MPR
OTU45	0	MPR	Nivo + CT	Nivo + CT MPR
OTU45	0	MPR	Nivo + CT	Nivo + CT MPR
OTU45	0	MPR	Nivo + CT	Nivo + CT MPR
OTU45	0	MPR	Nivo + CT	Nivo + CT MPR
OTU45	0	MPR	Nivo + CT	Nivo + CT MPR
OTU46	0	MPR	Nivo + CT	Nivo + CT MPR
OTU46	0	MPR	Nivo + CT	Nivo + CT MPR
OTU46	0	MPR	Nivo + CT	Nivo + CT MPR
OTU46	0	MPR	Nivo + CT	Nivo + CT MPR
OTU46	0	MPR	Nivo + CT	Nivo + CT MPR
OTU46	0	MPR	Nivo + CT	Nivo + CT MPR
OTU46	0	MPR	Nivo + CT	Nivo + CT MPR
OTU47	4.91998	MPR	Nivo + CT	Nivo + CT MPR
OTU47	0	MPR	Nivo + CT	Nivo + CT MPR
OTU47	0	MPR	Nivo + CT	Nivo + CT MPR
OTU47	0	MPR	Nivo + CT	Nivo + CT MPR
OTU47	0	MPR	Nivo + CT	Nivo + CT MPR
OTU47	0	MPR	Nivo + CT	Nivo + CT MPR
OTU47	0	MPR	Nivo + CT	Nivo + CT MPR
OTU48	0	MPR	Nivo + CT	Nivo + CT MPR
OTU48	0	MPR	Nivo + CT	Nivo + CT MPR
OTU48	0	MPR	Nivo + CT	Nivo + CT MPR
OTU48	0	MPR	Nivo + CT	Nivo + CT MPR
OTU48	0	MPR	Nivo + CT	Nivo + CT MPR
OTU48	0	MPR	Nivo + CT	Nivo + CT MPR
OTU48	0	MPR	Nivo + CT	Nivo + CT MPR
OTU49	5.03695	MPR	Nivo + CT	Nivo + CT MPR
OTU49	0	MPR	Nivo + CT	Nivo + CT MPR
OTU49	0	MPR	Nivo + CT	Nivo + CT MPR
OTU49	0	MPR	Nivo + CT	Nivo + CT MPR
OTU49	0	MPR	Nivo + CT	Nivo + CT MPR
OTU49	0	MPR	Nivo + CT	Nivo + CT MPR
OTU49	0	MPR	Nivo + CT	Nivo + CT MPR
OTU50	3.66356	MPR	Nivo + CT	Nivo + CT MPR
OTU50	0	MPR	Nivo + CT	Nivo + CT MPR
OTU50	0	MPR	Nivo + CT	Nivo + CT MPR
OTU50	0	MPR	Nivo + CT	Nivo + CT MPR
OTU50	0	MPR	Nivo + CT	Nivo + CT MPR
OTU50	0	MPR	Nivo + CT	Nivo + CT MPR
OTU50	0	MPR	Nivo + CT	Nivo + CT MPR
OTU52	0	MPR	Nivo + CT	Nivo + CT MPR
OTU52	0	MPR	Nivo + CT	Nivo + CT MPR
OTU52	0	MPR	Nivo + CT	Nivo + CT MPR
OTU52	0	MPR	Nivo + CT	Nivo + CT MPR
OTU52	0	MPR	Nivo + CT	Nivo + CT MPR
OTU52	0	MPR	Nivo + CT	Nivo + CT MPR
OTU52	0	MPR	Nivo + CT	Nivo + CT MPR
OTU53	0	MPR	Nivo + CT	Nivo + CT MPR
OTU53	0	MPR	Nivo + CT	Nivo + CT MPR
OTU53	0	MPR	Nivo + CT	Nivo + CT MPR
OTU53	0	MPR	Nivo + CT	Nivo + CT MPR
OTU53	0	MPR	Nivo + CT	Nivo + CT MPR
OTU53	0	MPR	Nivo + CT	Nivo + CT MPR
OTU53	0	MPR	Nivo + CT	Nivo + CT MPR
OTU54	2.48491	MPR	Nivo + CT	Nivo + CT MPR
OTU54	0	MPR	Nivo + CT	Nivo + CT MPR
OTU54	0	MPR	Nivo + CT	Nivo + CT MPR
OTU54	0	MPR	Nivo + CT	Nivo + CT MPR
OTU54	0	MPR	Nivo + CT	Nivo + CT MPR
OTU54	0	MPR	Nivo + CT	Nivo + CT MPR
OTU54	0	MPR	Nivo + CT	Nivo + CT MPR
OTU56	3.4012	MPR	Nivo + CT	Nivo + CT MPR
OTU56	0	MPR	Nivo + CT	Nivo + CT MPR
OTU56	0	MPR	Nivo + CT	Nivo + CT MPR
OTU56	0	MPR	Nivo + CT	Nivo + CT MPR
OTU56	0	MPR	Nivo + CT	Nivo + CT MPR
OTU56	0	MPR	Nivo + CT	Nivo + CT MPR
OTU56	0	MPR	Nivo + CT	Nivo + CT MPR
OTU57	3.04452	MPR	Nivo + CT	Nivo + CT MPR
OTU57	0	MPR	Nivo + CT	Nivo + CT MPR
OTU57	0	MPR	Nivo + CT	Nivo + CT MPR
OTU57	0	MPR	Nivo + CT	Nivo + CT MPR
OTU57	0	MPR	Nivo + CT	Nivo + CT MPR
OTU57	0	MPR	Nivo + CT	Nivo + CT MPR
OTU57	0	MPR	Nivo + CT	Nivo + CT MPR
OTU61	0	MPR	Nivo + CT	Nivo + CT MPR
OTU61	0	MPR	Nivo + CT	Nivo + CT MPR
OTU61	0	MPR	Nivo + CT	Nivo + CT MPR
OTU61	0	MPR	Nivo + CT	Nivo + CT MPR
OTU61	0	MPR	Nivo + CT	Nivo + CT MPR
OTU61	0	MPR	Nivo + CT	Nivo + CT MPR
OTU61	0	MPR	Nivo + CT	Nivo + CT MPR
OTU62	2.19722	MPR	Nivo + CT	Nivo + CT MPR
OTU62	0	MPR	Nivo + CT	Nivo + CT MPR
OTU62	0	MPR	Nivo + CT	Nivo + CT MPR
OTU62	0	MPR	Nivo + CT	Nivo + CT MPR
OTU62	0	MPR	Nivo + CT	Nivo + CT MPR
OTU62	0	MPR	Nivo + CT	Nivo + CT MPR
OTU62	0	MPR	Nivo + CT	Nivo + CT MPR
OTU65	5.51745	MPR	Nivo + CT	Nivo + CT MPR
OTU65	3.52636	MPR	Nivo + CT	Nivo + CT MPR
OTU65	0	MPR	Nivo + CT	Nivo + CT MPR
OTU65	0	MPR	Nivo + CT	Nivo + CT MPR
OTU65	0	MPR	Nivo + CT	Nivo + CT MPR
OTU65	0	MPR	Nivo + CT	Nivo + CT MPR
OTU65	0	MPR	Nivo + CT	Nivo + CT MPR
OTU66	5.36598	MPR	Nivo + CT	Nivo + CT MPR
OTU66	3.3322	MPR	Nivo + CT	Nivo + CT MPR
OTU66	0	MPR	Nivo + CT	Nivo + CT MPR
OTU66	0	MPR	Nivo + CT	Nivo + CT MPR
OTU66	0	MPR	Nivo + CT	Nivo + CT MPR
OTU66	0	MPR	Nivo + CT	Nivo + CT MPR
OTU66	0	MPR	Nivo + CT	Nivo + CT MPR
OTU67	2.99573	MPR	Nivo + CT	Nivo + CT MPR
OTU67	0	MPR	Nivo + CT	Nivo + CT MPR
OTU67	0	MPR	Nivo + CT	Nivo + CT MPR
OTU67	0	MPR	Nivo + CT	Nivo + CT MPR
OTU67	0	MPR	Nivo + CT	Nivo + CT MPR
OTU67	0	MPR	Nivo + CT	Nivo + CT MPR
OTU67	0	MPR	Nivo + CT	Nivo + CT MPR
OTU70	2.83321	MPR	Nivo + CT	Nivo + CT MPR
OTU70	0	MPR	Nivo + CT	Nivo + CT MPR
OTU70	0	MPR	Nivo + CT	Nivo + CT MPR
OTU70	0	MPR	Nivo + CT	Nivo + CT MPR
OTU70	0	MPR	Nivo + CT	Nivo + CT MPR
OTU70	0	MPR	Nivo + CT	Nivo + CT MPR
OTU70	0	MPR	Nivo + CT	Nivo + CT MPR
OTU71	0	MPR	Nivo + CT	Nivo + CT MPR
OTU71	0	MPR	Nivo + CT	Nivo + CT MPR
OTU71	0	MPR	Nivo + CT	Nivo + CT MPR
OTU71	0	MPR	Nivo + CT	Nivo + CT MPR
OTU71	0	MPR	Nivo + CT	Nivo + CT MPR
OTU71	0	MPR	Nivo + CT	Nivo + CT MPR
OTU71	0	MPR	Nivo + CT	Nivo + CT MPR
OTU72	3.8712	MPR	Nivo + CT	Nivo + CT MPR
OTU72	3.13549	MPR	Nivo + CT	Nivo + CT MPR
OTU72	0	MPR	Nivo + CT	Nivo + CT MPR
OTU72	0	MPR	Nivo + CT	Nivo + CT MPR
OTU72	0	MPR	Nivo + CT	Nivo + CT MPR
OTU72	0	MPR	Nivo + CT	Nivo + CT MPR
OTU72	0	MPR	Nivo + CT	Nivo + CT MPR
OTU73	0	MPR	Nivo + CT	Nivo + CT MPR
OTU73	0	MPR	Nivo + CT	Nivo + CT MPR
OTU73	0	MPR	Nivo + CT	Nivo + CT MPR
OTU73	0	MPR	Nivo + CT	Nivo + CT MPR
OTU73	0	MPR	Nivo + CT	Nivo + CT MPR
OTU73	0	MPR	Nivo + CT	Nivo + CT MPR
OTU73	0	MPR	Nivo + CT	Nivo + CT MPR
OTU76	2.56495	MPR	Nivo + CT	Nivo + CT MPR
OTU76	0	MPR	Nivo + CT	Nivo + CT MPR
OTU76	0	MPR	Nivo + CT	Nivo + CT MPR
OTU76	0	MPR	Nivo + CT	Nivo + CT MPR
OTU76	0	MPR	Nivo + CT	Nivo + CT MPR
OTU76	0	MPR	Nivo + CT	Nivo + CT MPR
OTU76	0	MPR	Nivo + CT	Nivo + CT MPR
OTU77	3.91202	MPR	Nivo + CT	Nivo + CT MPR
OTU77	0	MPR	Nivo + CT	Nivo + CT MPR
OTU77	0	MPR	Nivo + CT	Nivo + CT MPR
OTU77	0	MPR	Nivo + CT	Nivo + CT MPR
OTU77	0	MPR	Nivo + CT	Nivo + CT MPR
OTU77	0	MPR	Nivo + CT	Nivo + CT MPR
OTU77	0	MPR	Nivo + CT	Nivo + CT MPR
OTU78	4.89784	MPR	Nivo + CT	Nivo + CT MPR
OTU78	1.09861	MPR	Nivo + CT	Nivo + CT MPR
OTU78	0	MPR	Nivo + CT	Nivo + CT MPR
OTU78	0	MPR	Nivo + CT	Nivo + CT MPR
OTU78	0	MPR	Nivo + CT	Nivo + CT MPR
OTU78	0	MPR	Nivo + CT	Nivo + CT MPR
OTU78	0	MPR	Nivo + CT	Nivo + CT MPR
OTU80	6.68586	MPR	Nivo + CT	Nivo + CT MPR
OTU80	5.42053	MPR	Nivo + CT	Nivo + CT MPR
OTU80	2.99573	MPR	Nivo + CT	Nivo + CT MPR
OTU80	0	MPR	Nivo + CT	Nivo + CT MPR
OTU80	0	MPR	Nivo + CT	Nivo + CT MPR
OTU80	0	MPR	Nivo + CT	Nivo + CT MPR
OTU80	0	MPR	Nivo + CT	Nivo + CT MPR
OTU83	0	MPR	Nivo + CT	Nivo + CT MPR
OTU83	0	MPR	Nivo + CT	Nivo + CT MPR
OTU83	0	MPR	Nivo + CT	Nivo + CT MPR
OTU83	0	MPR	Nivo + CT	Nivo + CT MPR
OTU83	0	MPR	Nivo + CT	Nivo + CT MPR
OTU83	0	MPR	Nivo + CT	Nivo + CT MPR
OTU83	0	MPR	Nivo + CT	Nivo + CT MPR
OTU84	0	MPR	Nivo + CT	Nivo + CT MPR
OTU84	0	MPR	Nivo + CT	Nivo + CT MPR
OTU84	0	MPR	Nivo + CT	Nivo + CT MPR
OTU84	0	MPR	Nivo + CT	Nivo + CT MPR
OTU84	0	MPR	Nivo + CT	Nivo + CT MPR
OTU84	0	MPR	Nivo + CT	Nivo + CT MPR
OTU84	0	MPR	Nivo + CT	Nivo + CT MPR
OTU85	0	MPR	Nivo + CT	Nivo + CT MPR
OTU85	0	MPR	Nivo + CT	Nivo + CT MPR
OTU85	0	MPR	Nivo + CT	Nivo + CT MPR
OTU85	0	MPR	Nivo + CT	Nivo + CT MPR
OTU85	0	MPR	Nivo + CT	Nivo + CT MPR
OTU85	0	MPR	Nivo + CT	Nivo + CT MPR
OTU85	0	MPR	Nivo + CT	Nivo + CT MPR
OTU87	3.17805	MPR	Nivo + CT	Nivo + CT MPR
OTU87	0	MPR	Nivo + CT	Nivo + CT MPR
OTU87	0	MPR	Nivo + CT	Nivo + CT MPR
OTU87	0	MPR	Nivo + CT	Nivo + CT MPR
OTU87	0	MPR	Nivo + CT	Nivo + CT MPR
OTU87	0	MPR	Nivo + CT	Nivo + CT MPR
OTU87	0	MPR	Nivo + CT	Nivo + CT MPR
OTU88	2.99573	MPR	Nivo + CT	Nivo + CT MPR
OTU88	2.77259	MPR	Nivo + CT	Nivo + CT MPR
OTU88	2.63906	MPR	Nivo + CT	Nivo + CT MPR
OTU88	2.3979	MPR	Nivo + CT	Nivo + CT MPR
OTU88	1.79176	MPR	Nivo + CT	Nivo + CT MPR
OTU88	0	MPR	Nivo + CT	Nivo + CT MPR
OTU88	0	MPR	Nivo + CT	Nivo + CT MPR
OTU90	0	MPR	Nivo + CT	Nivo + CT MPR
OTU90	0	MPR	Nivo + CT	Nivo + CT MPR
OTU90	0	MPR	Nivo + CT	Nivo + CT MPR
OTU90	0	MPR	Nivo + CT	Nivo + CT MPR
OTU90	0	MPR	Nivo + CT	Nivo + CT MPR
OTU90	0	MPR	Nivo + CT	Nivo + CT MPR
OTU90	0	MPR	Nivo + CT	Nivo + CT MPR
OTU91	0	MPR	Nivo + CT	Nivo + CT MPR
OTU91	0	MPR	Nivo + CT	Nivo + CT MPR
OTU91	0	MPR	Nivo + CT	Nivo + CT MPR
OTU91	0	MPR	Nivo + CT	Nivo + CT MPR
OTU91	0	MPR	Nivo + CT	Nivo + CT MPR
OTU91	0	MPR	Nivo + CT	Nivo + CT MPR
OTU91	0	MPR	Nivo + CT	Nivo + CT MPR
OTU93	3.09104	MPR	Nivo + CT	Nivo + CT MPR
OTU93	0	MPR	Nivo + CT	Nivo + CT MPR
OTU93	0	MPR	Nivo + CT	Nivo + CT MPR
OTU93	0	MPR	Nivo + CT	Nivo + CT MPR
OTU93	0	MPR	Nivo + CT	Nivo + CT MPR
OTU93	0	MPR	Nivo + CT	Nivo + CT MPR
OTU93	0	MPR	Nivo + CT	Nivo + CT MPR
OTU94	0	MPR	Nivo + CT	Nivo + CT MPR
OTU94	0	MPR	Nivo + CT	Nivo + CT MPR
OTU94	0	MPR	Nivo + CT	Nivo + CT MPR
OTU94	0	MPR	Nivo + CT	Nivo + CT MPR
OTU94	0	MPR	Nivo + CT	Nivo + CT MPR
OTU94	0	MPR	Nivo + CT	Nivo + CT MPR
OTU94	0	MPR	Nivo + CT	Nivo + CT MPR
OTU95	0	MPR	Nivo + CT	Nivo + CT MPR
OTU95	0	MPR	Nivo + CT	Nivo + CT MPR
OTU95	0	MPR	Nivo + CT	Nivo + CT MPR
OTU95	0	MPR	Nivo + CT	Nivo + CT MPR
OTU95	0	MPR	Nivo + CT	Nivo + CT MPR
OTU95	0	MPR	Nivo + CT	Nivo + CT MPR
OTU95	0	MPR	Nivo + CT	Nivo + CT MPR
OTU96	0	MPR	Nivo + CT	Nivo + CT MPR
OTU96	0	MPR	Nivo + CT	Nivo + CT MPR
OTU96	0	MPR	Nivo + CT	Nivo + CT MPR
OTU96	0	MPR	Nivo + CT	Nivo + CT MPR
OTU96	0	MPR	Nivo + CT	Nivo + CT MPR
OTU96	0	MPR	Nivo + CT	Nivo + CT MPR
OTU96	0	MPR	Nivo + CT	Nivo + CT MPR
OTU99	6.15486	MPR	Nivo + CT	Nivo + CT MPR
OTU99	3.98898	MPR	Nivo + CT	Nivo + CT MPR
OTU99	0	MPR	Nivo + CT	Nivo + CT MPR
OTU99	0	MPR	Nivo + CT	Nivo + CT MPR
OTU99	0	MPR	Nivo + CT	Nivo + CT MPR
OTU99	0	MPR	Nivo + CT	Nivo + CT MPR
OTU99	0	MPR	Nivo + CT	Nivo + CT MPR
OTU100	4.51086	MPR	Nivo + CT	Nivo + CT MPR
OTU100	4.11087	MPR	Nivo + CT	Nivo + CT MPR
OTU100	0	MPR	Nivo + CT	Nivo + CT MPR
OTU100	0	MPR	Nivo + CT	Nivo + CT MPR
OTU100	0	MPR	Nivo + CT	Nivo + CT MPR
OTU100	0	MPR	Nivo + CT	Nivo + CT MPR
OTU100	0	MPR	Nivo + CT	Nivo + CT MPR
OTU107	0	MPR	Nivo + CT	Nivo + CT MPR
OTU107	0	MPR	Nivo + CT	Nivo + CT MPR
OTU107	0	MPR	Nivo + CT	Nivo + CT MPR
OTU107	0	MPR	Nivo + CT	Nivo + CT MPR
OTU107	0	MPR	Nivo + CT	Nivo + CT MPR
OTU107	0	MPR	Nivo + CT	Nivo + CT MPR
OTU107	0	MPR	Nivo + CT	Nivo + CT MPR
OTU108	8.89672	MPR	Nivo + CT	Nivo + CT MPR
OTU108	2.94444	MPR	Nivo + CT	Nivo + CT MPR
OTU108	1.94591	MPR	Nivo + CT	Nivo + CT MPR
OTU108	0	MPR	Nivo + CT	Nivo + CT MPR
OTU108	0	MPR	Nivo + CT	Nivo + CT MPR
OTU108	0	MPR	Nivo + CT	Nivo + CT MPR
OTU108	0	MPR	Nivo + CT	Nivo + CT MPR
OTU111	0	MPR	Nivo + CT	Nivo + CT MPR
OTU111	0	MPR	Nivo + CT	Nivo + CT MPR
OTU111	0	MPR	Nivo + CT	Nivo + CT MPR
OTU111	0	MPR	Nivo + CT	Nivo + CT MPR
OTU111	0	MPR	Nivo + CT	Nivo + CT MPR
OTU111	0	MPR	Nivo + CT	Nivo + CT MPR
OTU111	0	MPR	Nivo + CT	Nivo + CT MPR
OTU112	0	MPR	Nivo + CT	Nivo + CT MPR
OTU112	0	MPR	Nivo + CT	Nivo + CT MPR
OTU112	0	MPR	Nivo + CT	Nivo + CT MPR
OTU112	0	MPR	Nivo + CT	Nivo + CT MPR
OTU112	0	MPR	Nivo + CT	Nivo + CT MPR
OTU112	0	MPR	Nivo + CT	Nivo + CT MPR
OTU112	0	MPR	Nivo + CT	Nivo + CT MPR
OTU113	9.62377	MPR	Nivo + CT	Nivo + CT MPR
OTU113	2.07944	MPR	Nivo + CT	Nivo + CT MPR
OTU113	2.07944	MPR	Nivo + CT	Nivo + CT MPR
OTU113	0	MPR	Nivo + CT	Nivo + CT MPR
OTU113	0	MPR	Nivo + CT	Nivo + CT MPR
OTU113	0	MPR	Nivo + CT	Nivo + CT MPR
OTU113	0	MPR	Nivo + CT	Nivo + CT MPR
OTU114	7.78572	MPR	Nivo + CT	Nivo + CT MPR
OTU114	0	MPR	Nivo + CT	Nivo + CT MPR
OTU114	0	MPR	Nivo + CT	Nivo + CT MPR
OTU114	0	MPR	Nivo + CT	Nivo + CT MPR
OTU114	0	MPR	Nivo + CT	Nivo + CT MPR
OTU114	0	MPR	Nivo + CT	Nivo + CT MPR
OTU114	0	MPR	Nivo + CT	Nivo + CT MPR
OTU115	6.60123	MPR	Nivo + CT	Nivo + CT MPR
OTU115	0	MPR	Nivo + CT	Nivo + CT MPR
OTU115	0	MPR	Nivo + CT	Nivo + CT MPR
OTU115	0	MPR	Nivo + CT	Nivo + CT MPR
OTU115	0	MPR	Nivo + CT	Nivo + CT MPR
OTU115	0	MPR	Nivo + CT	Nivo + CT MPR
OTU115	0	MPR	Nivo + CT	Nivo + CT MPR
OTU118	0	MPR	Nivo + CT	Nivo + CT MPR
OTU118	0	MPR	Nivo + CT	Nivo + CT MPR
OTU118	0	MPR	Nivo + CT	Nivo + CT MPR
OTU118	0	MPR	Nivo + CT	Nivo + CT MPR
OTU118	0	MPR	Nivo + CT	Nivo + CT MPR
OTU118	0	MPR	Nivo + CT	Nivo + CT MPR
OTU118	0	MPR	Nivo + CT	Nivo + CT MPR
OTU119	0	MPR	Nivo + CT	Nivo + CT MPR
OTU119	0	MPR	Nivo + CT	Nivo + CT MPR
OTU119	0	MPR	Nivo + CT	Nivo + CT MPR
OTU119	0	MPR	Nivo + CT	Nivo + CT MPR
OTU119	0	MPR	Nivo + CT	Nivo + CT MPR
OTU119	0	MPR	Nivo + CT	Nivo + CT MPR
OTU119	0	MPR	Nivo + CT	Nivo + CT MPR
OTU120	0	MPR	Nivo + CT	Nivo + CT MPR
OTU120	0	MPR	Nivo + CT	Nivo + CT MPR
OTU120	0	MPR	Nivo + CT	Nivo + CT MPR
OTU120	0	MPR	Nivo + CT	Nivo + CT MPR
OTU120	0	MPR	Nivo + CT	Nivo + CT MPR
OTU120	0	MPR	Nivo + CT	Nivo + CT MPR
OTU120	0	MPR	Nivo + CT	Nivo + CT MPR
OTU121	0	MPR	Nivo + CT	Nivo + CT MPR
OTU121	0	MPR	Nivo + CT	Nivo + CT MPR
OTU121	0	MPR	Nivo + CT	Nivo + CT MPR
OTU121	0	MPR	Nivo + CT	Nivo + CT MPR
OTU121	0	MPR	Nivo + CT	Nivo + CT MPR
OTU121	0	MPR	Nivo + CT	Nivo + CT MPR
OTU121	0	MPR	Nivo + CT	Nivo + CT MPR
OTU122	3.21888	MPR	Nivo + CT	Nivo + CT MPR
OTU122	0	MPR	Nivo + CT	Nivo + CT MPR
OTU122	0	MPR	Nivo + CT	Nivo + CT MPR
OTU122	0	MPR	Nivo + CT	Nivo + CT MPR
OTU122	0	MPR	Nivo + CT	Nivo + CT MPR
OTU122	0	MPR	Nivo + CT	Nivo + CT MPR
OTU122	0	MPR	Nivo + CT	Nivo + CT MPR
OTU124	0	MPR	Nivo + CT	Nivo + CT MPR
OTU124	0	MPR	Nivo + CT	Nivo + CT MPR
OTU124	0	MPR	Nivo + CT	Nivo + CT MPR
OTU124	0	MPR	Nivo + CT	Nivo + CT MPR
OTU124	0	MPR	Nivo + CT	Nivo + CT MPR
OTU124	0	MPR	Nivo + CT	Nivo + CT MPR
OTU124	0	MPR	Nivo + CT	Nivo + CT MPR
OTU125	8.11013	MPR	Nivo + CT	Nivo + CT MPR
OTU125	0	MPR	Nivo + CT	Nivo + CT MPR
OTU125	0	MPR	Nivo + CT	Nivo + CT MPR
OTU125	0	MPR	Nivo + CT	Nivo + CT MPR
OTU125	0	MPR	Nivo + CT	Nivo + CT MPR
OTU125	0	MPR	Nivo + CT	Nivo + CT MPR
OTU125	0	MPR	Nivo + CT	Nivo + CT MPR
OTU126	0	MPR	Nivo + CT	Nivo + CT MPR
OTU126	0	MPR	Nivo + CT	Nivo + CT MPR
OTU126	0	MPR	Nivo + CT	Nivo + CT MPR
OTU126	0	MPR	Nivo + CT	Nivo + CT MPR
OTU126	0	MPR	Nivo + CT	Nivo + CT MPR
OTU126	0	MPR	Nivo + CT	Nivo + CT MPR
OTU126	0	MPR	Nivo + CT	Nivo + CT MPR
OTU128	7.97522	MPR	Nivo + CT	Nivo + CT MPR
OTU128	0	MPR	Nivo + CT	Nivo + CT MPR
OTU128	0	MPR	Nivo + CT	Nivo + CT MPR
OTU128	0	MPR	Nivo + CT	Nivo + CT MPR
OTU128	0	MPR	Nivo + CT	Nivo + CT MPR
OTU128	0	MPR	Nivo + CT	Nivo + CT MPR
OTU128	0	MPR	Nivo + CT	Nivo + CT MPR
OTU130	0	MPR	Nivo + CT	Nivo + CT MPR
OTU130	0	MPR	Nivo + CT	Nivo + CT MPR
OTU130	0	MPR	Nivo + CT	Nivo + CT MPR
OTU130	0	MPR	Nivo + CT	Nivo + CT MPR
OTU130	0	MPR	Nivo + CT	Nivo + CT MPR
OTU130	0	MPR	Nivo + CT	Nivo + CT MPR
OTU130	0	MPR	Nivo + CT	Nivo + CT MPR
OTU132	3.2581	MPR	Nivo + CT	Nivo + CT MPR
OTU132	0	MPR	Nivo + CT	Nivo + CT MPR
OTU132	0	MPR	Nivo + CT	Nivo + CT MPR
OTU132	0	MPR	Nivo + CT	Nivo + CT MPR
OTU132	0	MPR	Nivo + CT	Nivo + CT MPR
OTU132	0	MPR	Nivo + CT	Nivo + CT MPR
OTU132	0	MPR	Nivo + CT	Nivo + CT MPR
OTU136	8.12711	MPR	Nivo + CT	Nivo + CT MPR
OTU136	6.83841	MPR	Nivo + CT	Nivo + CT MPR
OTU136	0	MPR	Nivo + CT	Nivo + CT MPR
OTU136	0	MPR	Nivo + CT	Nivo + CT MPR
OTU136	0	MPR	Nivo + CT	Nivo + CT MPR
OTU136	0	MPR	Nivo + CT	Nivo + CT MPR
OTU136	0	MPR	Nivo + CT	Nivo + CT MPR
OTU137	3.49651	MPR	Nivo + CT	Nivo + CT MPR
OTU137	0	MPR	Nivo + CT	Nivo + CT MPR
OTU137	0	MPR	Nivo + CT	Nivo + CT MPR
OTU137	0	MPR	Nivo + CT	Nivo + CT MPR
OTU137	0	MPR	Nivo + CT	Nivo + CT MPR
OTU137	0	MPR	Nivo + CT	Nivo + CT MPR
OTU137	0	MPR	Nivo + CT	Nivo + CT MPR
OTU138	0	MPR	Nivo + CT	Nivo + CT MPR
OTU138	0	MPR	Nivo + CT	Nivo + CT MPR
OTU138	0	MPR	Nivo + CT	Nivo + CT MPR
OTU138	0	MPR	Nivo + CT	Nivo + CT MPR
OTU138	0	MPR	Nivo + CT	Nivo + CT MPR
OTU138	0	MPR	Nivo + CT	Nivo + CT MPR
OTU138	0	MPR	Nivo + CT	Nivo + CT MPR
OTU139	3.21888	MPR	Nivo + CT	Nivo + CT MPR
OTU139	0	MPR	Nivo + CT	Nivo + CT MPR
OTU139	0	MPR	Nivo + CT	Nivo + CT MPR
OTU139	0	MPR	Nivo + CT	Nivo + CT MPR
OTU139	0	MPR	Nivo + CT	Nivo + CT MPR
OTU139	0	MPR	Nivo + CT	Nivo + CT MPR
OTU139	0	MPR	Nivo + CT	Nivo + CT MPR
OTU140	6.43615	MPR	Nivo + CT	Nivo + CT MPR
OTU140	6.30445	MPR	Nivo + CT	Nivo + CT MPR
OTU140	4.36945	MPR	Nivo + CT	Nivo + CT MPR
OTU140	0	MPR	Nivo + CT	Nivo + CT MPR
OTU140	0	MPR	Nivo + CT	Nivo + CT MPR
OTU140	0	MPR	Nivo + CT	Nivo + CT MPR
OTU140	0	MPR	Nivo + CT	Nivo + CT MPR
OTU141	6.63726	MPR	Nivo + CT	Nivo + CT MPR
OTU141	0	MPR	Nivo + CT	Nivo + CT MPR
OTU141	0	MPR	Nivo + CT	Nivo + CT MPR
OTU141	0	MPR	Nivo + CT	Nivo + CT MPR
OTU141	0	MPR	Nivo + CT	Nivo + CT MPR
OTU141	0	MPR	Nivo + CT	Nivo + CT MPR
OTU141	0	MPR	Nivo + CT	Nivo + CT MPR
OTU142	6.39859	MPR	Nivo + CT	Nivo + CT MPR
OTU142	0	MPR	Nivo + CT	Nivo + CT MPR
OTU142	0	MPR	Nivo + CT	Nivo + CT MPR
OTU142	0	MPR	Nivo + CT	Nivo + CT MPR
OTU142	0	MPR	Nivo + CT	Nivo + CT MPR
OTU142	0	MPR	Nivo + CT	Nivo + CT MPR
OTU142	0	MPR	Nivo + CT	Nivo + CT MPR
OTU143	7.0992	MPR	Nivo + CT	Nivo + CT MPR
OTU143	6.27099	MPR	Nivo + CT	Nivo + CT MPR
OTU143	1.38629	MPR	Nivo + CT	Nivo + CT MPR
OTU143	0	MPR	Nivo + CT	Nivo + CT MPR
OTU143	0	MPR	Nivo + CT	Nivo + CT MPR
OTU143	0	MPR	Nivo + CT	Nivo + CT MPR
OTU143	0	MPR	Nivo + CT	Nivo + CT MPR
OTU144	1.38629	MPR	Nivo + CT	Nivo + CT MPR
OTU144	0	MPR	Nivo + CT	Nivo + CT MPR
OTU144	0	MPR	Nivo + CT	Nivo + CT MPR
OTU144	0	MPR	Nivo + CT	Nivo + CT MPR
OTU144	0	MPR	Nivo + CT	Nivo + CT MPR
OTU144	0	MPR	Nivo + CT	Nivo + CT MPR
OTU144	0	MPR	Nivo + CT	Nivo + CT MPR
OTU145	0	MPR	Nivo + CT	Nivo + CT MPR
OTU145	0	MPR	Nivo + CT	Nivo + CT MPR
OTU145	0	MPR	Nivo + CT	Nivo + CT MPR
OTU145	0	MPR	Nivo + CT	Nivo + CT MPR
OTU145	0	MPR	Nivo + CT	Nivo + CT MPR
OTU145	0	MPR	Nivo + CT	Nivo + CT MPR
OTU145	0	MPR	Nivo + CT	Nivo + CT MPR
OTU146	0	MPR	Nivo + CT	Nivo + CT MPR
OTU146	0	MPR	Nivo + CT	Nivo + CT MPR
OTU146	0	MPR	Nivo + CT	Nivo + CT MPR
OTU146	0	MPR	Nivo + CT	Nivo + CT MPR
OTU146	0	MPR	Nivo + CT	Nivo + CT MPR
OTU146	0	MPR	Nivo + CT	Nivo + CT MPR
OTU146	0	MPR	Nivo + CT	Nivo + CT MPR
OTU148	0	MPR	Nivo + CT	Nivo + CT MPR
OTU148	0	MPR	Nivo + CT	Nivo + CT MPR
OTU148	0	MPR	Nivo + CT	Nivo + CT MPR
OTU148	0	MPR	Nivo + CT	Nivo + CT MPR
OTU148	0	MPR	Nivo + CT	Nivo + CT MPR
OTU148	0	MPR	Nivo + CT	Nivo + CT MPR
OTU148	0	MPR	Nivo + CT	Nivo + CT MPR
OTU149	0	MPR	Nivo + CT	Nivo + CT MPR
OTU149	0	MPR	Nivo + CT	Nivo + CT MPR
OTU149	0	MPR	Nivo + CT	Nivo + CT MPR
OTU149	0	MPR	Nivo + CT	Nivo + CT MPR
OTU149	0	MPR	Nivo + CT	Nivo + CT MPR
OTU149	0	MPR	Nivo + CT	Nivo + CT MPR
OTU149	0	MPR	Nivo + CT	Nivo + CT MPR
OTU150	3.09104	MPR	Nivo + CT	Nivo + CT MPR
OTU150	0	MPR	Nivo + CT	Nivo + CT MPR
OTU150	0	MPR	Nivo + CT	Nivo + CT MPR
OTU150	0	MPR	Nivo + CT	Nivo + CT MPR
OTU150	0	MPR	Nivo + CT	Nivo + CT MPR
OTU150	0	MPR	Nivo + CT	Nivo + CT MPR
OTU150	0	MPR	Nivo + CT	Nivo + CT MPR
OTU151	0	MPR	Nivo + CT	Nivo + CT MPR
OTU151	0	MPR	Nivo + CT	Nivo + CT MPR
OTU151	0	MPR	Nivo + CT	Nivo + CT MPR
OTU151	0	MPR	Nivo + CT	Nivo + CT MPR
OTU151	0	MPR	Nivo + CT	Nivo + CT MPR
OTU151	0	MPR	Nivo + CT	Nivo + CT MPR
OTU151	0	MPR	Nivo + CT	Nivo + CT MPR
OTU152	1.60944	MPR	Nivo + CT	Nivo + CT MPR
OTU152	0	MPR	Nivo + CT	Nivo + CT MPR
OTU152	0	MPR	Nivo + CT	Nivo + CT MPR
OTU152	0	MPR	Nivo + CT	Nivo + CT MPR
OTU152	0	MPR	Nivo + CT	Nivo + CT MPR
OTU152	0	MPR	Nivo + CT	Nivo + CT MPR
OTU152	0	MPR	Nivo + CT	Nivo + CT MPR
OTU153	0	MPR	Nivo + CT	Nivo + CT MPR
OTU153	0	MPR	Nivo + CT	Nivo + CT MPR
OTU153	0	MPR	Nivo + CT	Nivo + CT MPR
OTU153	0	MPR	Nivo + CT	Nivo + CT MPR
OTU153	0	MPR	Nivo + CT	Nivo + CT MPR
OTU153	0	MPR	Nivo + CT	Nivo + CT MPR
OTU153	0	MPR	Nivo + CT	Nivo + CT MPR
OTU154	0	MPR	Nivo + CT	Nivo + CT MPR
OTU154	0	MPR	Nivo + CT	Nivo + CT MPR
OTU154	0	MPR	Nivo + CT	Nivo + CT MPR
OTU154	0	MPR	Nivo + CT	Nivo + CT MPR
OTU154	0	MPR	Nivo + CT	Nivo + CT MPR
OTU154	0	MPR	Nivo + CT	Nivo + CT MPR
OTU154	0	MPR	Nivo + CT	Nivo + CT MPR
OTU155	0	MPR	Nivo + CT	Nivo + CT MPR
OTU155	0	MPR	Nivo + CT	Nivo + CT MPR
OTU155	0	MPR	Nivo + CT	Nivo + CT MPR
OTU155	0	MPR	Nivo + CT	Nivo + CT MPR
OTU155	0	MPR	Nivo + CT	Nivo + CT MPR
OTU155	0	MPR	Nivo + CT	Nivo + CT MPR
OTU155	0	MPR	Nivo + CT	Nivo + CT MPR
OTU160	0	MPR	Nivo + CT	Nivo + CT MPR
OTU160	0	MPR	Nivo + CT	Nivo + CT MPR
OTU160	0	MPR	Nivo + CT	Nivo + CT MPR
OTU160	0	MPR	Nivo + CT	Nivo + CT MPR
OTU160	0	MPR	Nivo + CT	Nivo + CT MPR
OTU160	0	MPR	Nivo + CT	Nivo + CT MPR
OTU160	0	MPR	Nivo + CT	Nivo + CT MPR
OTU161	1.09861	MPR	Nivo + CT	Nivo + CT MPR
OTU161	0	MPR	Nivo + CT	Nivo + CT MPR
OTU161	0	MPR	Nivo + CT	Nivo + CT MPR
OTU161	0	MPR	Nivo + CT	Nivo + CT MPR
OTU161	0	MPR	Nivo + CT	Nivo + CT MPR
OTU161	0	MPR	Nivo + CT	Nivo + CT MPR
OTU161	0	MPR	Nivo + CT	Nivo + CT MPR
OTU162	0	MPR	Nivo + CT	Nivo + CT MPR
OTU162	0	MPR	Nivo + CT	Nivo + CT MPR
OTU162	0	MPR	Nivo + CT	Nivo + CT MPR
OTU162	0	MPR	Nivo + CT	Nivo + CT MPR
OTU162	0	MPR	Nivo + CT	Nivo + CT MPR
OTU162	0	MPR	Nivo + CT	Nivo + CT MPR
OTU162	0	MPR	Nivo + CT	Nivo + CT MPR
OTU165	0	MPR	Nivo + CT	Nivo + CT MPR
OTU165	0	MPR	Nivo + CT	Nivo + CT MPR
OTU165	0	MPR	Nivo + CT	Nivo + CT MPR
OTU165	0	MPR	Nivo + CT	Nivo + CT MPR
OTU165	0	MPR	Nivo + CT	Nivo + CT MPR
OTU165	0	MPR	Nivo + CT	Nivo + CT MPR
OTU165	0	MPR	Nivo + CT	Nivo + CT MPR
OTU167	0	MPR	Nivo + CT	Nivo + CT MPR
OTU167	0	MPR	Nivo + CT	Nivo + CT MPR
OTU167	0	MPR	Nivo + CT	Nivo + CT MPR
OTU167	0	MPR	Nivo + CT	Nivo + CT MPR
OTU167	0	MPR	Nivo + CT	Nivo + CT MPR
OTU167	0	MPR	Nivo + CT	Nivo + CT MPR
OTU167	0	MPR	Nivo + CT	Nivo + CT MPR
OTU168	9.50569	MPR	Nivo + CT	Nivo + CT MPR
OTU168	0	MPR	Nivo + CT	Nivo + CT MPR
OTU168	0	MPR	Nivo + CT	Nivo + CT MPR
OTU168	0	MPR	Nivo + CT	Nivo + CT MPR
OTU168	0	MPR	Nivo + CT	Nivo + CT MPR
OTU168	0	MPR	Nivo + CT	Nivo + CT MPR
OTU168	0	MPR	Nivo + CT	Nivo + CT MPR
OTU170	0	MPR	Nivo + CT	Nivo + CT MPR
OTU170	0	MPR	Nivo + CT	Nivo + CT MPR
OTU170	0	MPR	Nivo + CT	Nivo + CT MPR
OTU170	0	MPR	Nivo + CT	Nivo + CT MPR
OTU170	0	MPR	Nivo + CT	Nivo + CT MPR
OTU170	0	MPR	Nivo + CT	Nivo + CT MPR
OTU170	0	MPR	Nivo + CT	Nivo + CT MPR
OTU171	8.75904	MPR	Nivo + CT	Nivo + CT MPR
OTU171	0	MPR	Nivo + CT	Nivo + CT MPR
OTU171	0	MPR	Nivo + CT	Nivo + CT MPR
OTU171	0	MPR	Nivo + CT	Nivo + CT MPR
OTU171	0	MPR	Nivo + CT	Nivo + CT MPR
OTU171	0	MPR	Nivo + CT	Nivo + CT MPR
OTU171	0	MPR	Nivo + CT	Nivo + CT MPR
OTU172	5.81413	MPR	Nivo + CT	Nivo + CT MPR
OTU172	0	MPR	Nivo + CT	Nivo + CT MPR
OTU172	0	MPR	Nivo + CT	Nivo + CT MPR
OTU172	0	MPR	Nivo + CT	Nivo + CT MPR
OTU172	0	MPR	Nivo + CT	Nivo + CT MPR
OTU172	0	MPR	Nivo + CT	Nivo + CT MPR
OTU172	0	MPR	Nivo + CT	Nivo + CT MPR
OTU174	0	MPR	Nivo + CT	Nivo + CT MPR
OTU174	0	MPR	Nivo + CT	Nivo + CT MPR
OTU174	0	MPR	Nivo + CT	Nivo + CT MPR
OTU174	0	MPR	Nivo + CT	Nivo + CT MPR
OTU174	0	MPR	Nivo + CT	Nivo + CT MPR
OTU174	0	MPR	Nivo + CT	Nivo + CT MPR
OTU174	0	MPR	Nivo + CT	Nivo + CT MPR
OTU175	7.75448	MPR	Nivo + CT	Nivo + CT MPR
OTU175	0	MPR	Nivo + CT	Nivo + CT MPR
OTU175	0	MPR	Nivo + CT	Nivo + CT MPR
OTU175	0	MPR	Nivo + CT	Nivo + CT MPR
OTU175	0	MPR	Nivo + CT	Nivo + CT MPR
OTU175	0	MPR	Nivo + CT	Nivo + CT MPR
OTU175	0	MPR	Nivo + CT	Nivo + CT MPR
OTU176	0	MPR	Nivo + CT	Nivo + CT MPR
OTU176	0	MPR	Nivo + CT	Nivo + CT MPR
OTU176	0	MPR	Nivo + CT	Nivo + CT MPR
OTU176	0	MPR	Nivo + CT	Nivo + CT MPR
OTU176	0	MPR	Nivo + CT	Nivo + CT MPR
OTU176	0	MPR	Nivo + CT	Nivo + CT MPR
OTU176	0	MPR	Nivo + CT	Nivo + CT MPR
OTU177	0	MPR	Nivo + CT	Nivo + CT MPR
OTU177	0	MPR	Nivo + CT	Nivo + CT MPR
OTU177	0	MPR	Nivo + CT	Nivo + CT MPR
OTU177	0	MPR	Nivo + CT	Nivo + CT MPR
OTU177	0	MPR	Nivo + CT	Nivo + CT MPR
OTU177	0	MPR	Nivo + CT	Nivo + CT MPR
OTU177	0	MPR	Nivo + CT	Nivo + CT MPR
OTU178	0	MPR	Nivo + CT	Nivo + CT MPR
OTU178	0	MPR	Nivo + CT	Nivo + CT MPR
OTU178	0	MPR	Nivo + CT	Nivo + CT MPR
OTU178	0	MPR	Nivo + CT	Nivo + CT MPR
OTU178	0	MPR	Nivo + CT	Nivo + CT MPR
OTU178	0	MPR	Nivo + CT	Nivo + CT MPR
OTU178	0	MPR	Nivo + CT	Nivo + CT MPR
OTU179	0	MPR	Nivo + CT	Nivo + CT MPR
OTU179	0	MPR	Nivo + CT	Nivo + CT MPR
OTU179	0	MPR	Nivo + CT	Nivo + CT MPR
OTU179	0	MPR	Nivo + CT	Nivo + CT MPR
OTU179	0	MPR	Nivo + CT	Nivo + CT MPR
OTU179	0	MPR	Nivo + CT	Nivo + CT MPR
OTU179	0	MPR	Nivo + CT	Nivo + CT MPR
OTU180	1.38629	MPR	Nivo + CT	Nivo + CT MPR
OTU180	1.09861	MPR	Nivo + CT	Nivo + CT MPR
OTU180	0	MPR	Nivo + CT	Nivo + CT MPR
OTU180	0	MPR	Nivo + CT	Nivo + CT MPR
OTU180	0	MPR	Nivo + CT	Nivo + CT MPR
OTU180	0	MPR	Nivo + CT	Nivo + CT MPR
OTU180	0	MPR	Nivo + CT	Nivo + CT MPR
OTU182	0	MPR	Nivo + CT	Nivo + CT MPR
OTU182	0	MPR	Nivo + CT	Nivo + CT MPR
OTU182	0	MPR	Nivo + CT	Nivo + CT MPR
OTU182	0	MPR	Nivo + CT	Nivo + CT MPR
OTU182	0	MPR	Nivo + CT	Nivo + CT MPR
OTU182	0	MPR	Nivo + CT	Nivo + CT MPR
OTU182	0	MPR	Nivo + CT	Nivo + CT MPR
OTU183	0	MPR	Nivo + CT	Nivo + CT MPR
OTU183	0	MPR	Nivo + CT	Nivo + CT MPR
OTU183	0	MPR	Nivo + CT	Nivo + CT MPR
OTU183	0	MPR	Nivo + CT	Nivo + CT MPR
OTU183	0	MPR	Nivo + CT	Nivo + CT MPR
OTU183	0	MPR	Nivo + CT	Nivo + CT MPR
OTU183	0	MPR	Nivo + CT	Nivo + CT MPR
OTU184	1.60944	MPR	Nivo + CT	Nivo + CT MPR
OTU184	0	MPR	Nivo + CT	Nivo + CT MPR
OTU184	0	MPR	Nivo + CT	Nivo + CT MPR
OTU184	0	MPR	Nivo + CT	Nivo + CT MPR
OTU184	0	MPR	Nivo + CT	Nivo + CT MPR
OTU184	0	MPR	Nivo + CT	Nivo + CT MPR
OTU184	0	MPR	Nivo + CT	Nivo + CT MPR
OTU186	1.60944	MPR	Nivo + CT	Nivo + CT MPR
OTU186	0	MPR	Nivo + CT	Nivo + CT MPR
OTU186	0	MPR	Nivo + CT	Nivo + CT MPR
OTU186	0	MPR	Nivo + CT	Nivo + CT MPR
OTU186	0	MPR	Nivo + CT	Nivo + CT MPR
OTU186	0	MPR	Nivo + CT	Nivo + CT MPR
OTU186	0	MPR	Nivo + CT	Nivo + CT MPR
OTU187	0	MPR	Nivo + CT	Nivo + CT MPR
OTU187	0	MPR	Nivo + CT	Nivo + CT MPR
OTU187	0	MPR	Nivo + CT	Nivo + CT MPR
OTU187	0	MPR	Nivo + CT	Nivo + CT MPR
OTU187	0	MPR	Nivo + CT	Nivo + CT MPR
OTU187	0	MPR	Nivo + CT	Nivo + CT MPR
OTU187	0	MPR	Nivo + CT	Nivo + CT MPR
OTU188	0	MPR	Nivo + CT	Nivo + CT MPR
OTU188	0	MPR	Nivo + CT	Nivo + CT MPR
OTU188	0	MPR	Nivo + CT	Nivo + CT MPR
OTU188	0	MPR	Nivo + CT	Nivo + CT MPR
OTU188	0	MPR	Nivo + CT	Nivo + CT MPR
OTU188	0	MPR	Nivo + CT	Nivo + CT MPR
OTU188	0	MPR	Nivo + CT	Nivo + CT MPR
OTU189	0	MPR	Nivo + CT	Nivo + CT MPR
OTU189	0	MPR	Nivo + CT	Nivo + CT MPR
OTU189	0	MPR	Nivo + CT	Nivo + CT MPR
OTU189	0	MPR	Nivo + CT	Nivo + CT MPR
OTU189	0	MPR	Nivo + CT	Nivo + CT MPR
OTU189	0	MPR	Nivo + CT	Nivo + CT MPR
OTU189	0	MPR	Nivo + CT	Nivo + CT MPR
OTU190	1.09861	MPR	Nivo + CT	Nivo + CT MPR
OTU190	0	MPR	Nivo + CT	Nivo + CT MPR
OTU190	0	MPR	Nivo + CT	Nivo + CT MPR
OTU190	0	MPR	Nivo + CT	Nivo + CT MPR
OTU190	0	MPR	Nivo + CT	Nivo + CT MPR
OTU190	0	MPR	Nivo + CT	Nivo + CT MPR
OTU190	0	MPR	Nivo + CT	Nivo + CT MPR
OTU191	0	MPR	Nivo + CT	Nivo + CT MPR
OTU191	0	MPR	Nivo + CT	Nivo + CT MPR
OTU191	0	MPR	Nivo + CT	Nivo + CT MPR
OTU191	0	MPR	Nivo + CT	Nivo + CT MPR
OTU191	0	MPR	Nivo + CT	Nivo + CT MPR
OTU191	0	MPR	Nivo + CT	Nivo + CT MPR
OTU191	0	MPR	Nivo + CT	Nivo + CT MPR
OTU193	5.01064	MPR	Nivo + CT	Nivo + CT MPR
OTU193	4.31749	MPR	Nivo + CT	Nivo + CT MPR
OTU193	2.48491	MPR	Nivo + CT	Nivo + CT MPR
OTU193	1.60944	MPR	Nivo + CT	Nivo + CT MPR
OTU193	0	MPR	Nivo + CT	Nivo + CT MPR
OTU193	0	MPR	Nivo + CT	Nivo + CT MPR
OTU193	0	MPR	Nivo + CT	Nivo + CT MPR
OTU195	0	MPR	Nivo + CT	Nivo + CT MPR
OTU195	0	MPR	Nivo + CT	Nivo + CT MPR
OTU195	0	MPR	Nivo + CT	Nivo + CT MPR
OTU195	0	MPR	Nivo + CT	Nivo + CT MPR
OTU195	0	MPR	Nivo + CT	Nivo + CT MPR
OTU195	0	MPR	Nivo + CT	Nivo + CT MPR
OTU195	0	MPR	Nivo + CT	Nivo + CT MPR
OTU196	1.09861	MPR	Nivo + CT	Nivo + CT MPR
OTU196	0	MPR	Nivo + CT	Nivo + CT MPR
OTU196	0	MPR	Nivo + CT	Nivo + CT MPR
OTU196	0	MPR	Nivo + CT	Nivo + CT MPR
OTU196	0	MPR	Nivo + CT	Nivo + CT MPR
OTU196	0	MPR	Nivo + CT	Nivo + CT MPR
OTU196	0	MPR	Nivo + CT	Nivo + CT MPR
OTU197	0	MPR	Nivo + CT	Nivo + CT MPR
OTU197	0	MPR	Nivo + CT	Nivo + CT MPR
OTU197	0	MPR	Nivo + CT	Nivo + CT MPR
OTU197	0	MPR	Nivo + CT	Nivo + CT MPR
OTU197	0	MPR	Nivo + CT	Nivo + CT MPR
OTU197	0	MPR	Nivo + CT	Nivo + CT MPR
OTU197	0	MPR	Nivo + CT	Nivo + CT MPR
OTU200	0	MPR	Nivo + CT	Nivo + CT MPR
OTU200	0	MPR	Nivo + CT	Nivo + CT MPR
OTU200	0	MPR	Nivo + CT	Nivo + CT MPR
OTU200	0	MPR	Nivo + CT	Nivo + CT MPR
OTU200	0	MPR	Nivo + CT	Nivo + CT MPR
OTU200	0	MPR	Nivo + CT	Nivo + CT MPR
OTU200	0	MPR	Nivo + CT	Nivo + CT MPR
OTU201	5.02388	MPR	Nivo + CT	Nivo + CT MPR
OTU201	0	MPR	Nivo + CT	Nivo + CT MPR
OTU201	0	MPR	Nivo + CT	Nivo + CT MPR
OTU201	0	MPR	Nivo + CT	Nivo + CT MPR
OTU201	0	MPR	Nivo + CT	Nivo + CT MPR
OTU201	0	MPR	Nivo + CT	Nivo + CT MPR
OTU201	0	MPR	Nivo + CT	Nivo + CT MPR
OTU202	3.68888	MPR	Nivo + CT	Nivo + CT MPR
OTU202	0	MPR	Nivo + CT	Nivo + CT MPR
OTU202	0	MPR	Nivo + CT	Nivo + CT MPR
OTU202	0	MPR	Nivo + CT	Nivo + CT MPR
OTU202	0	MPR	Nivo + CT	Nivo + CT MPR
OTU202	0	MPR	Nivo + CT	Nivo + CT MPR
OTU202	0	MPR	Nivo + CT	Nivo + CT MPR
OTU204	5.95324	MPR	Nivo + CT	Nivo + CT MPR
OTU204	5.79301	MPR	Nivo + CT	Nivo + CT MPR
OTU204	5.73334	MPR	Nivo + CT	Nivo + CT MPR
OTU204	5.62762	MPR	Nivo + CT	Nivo + CT MPR
OTU204	4.54329	MPR	Nivo + CT	Nivo + CT MPR
OTU204	4.46591	MPR	Nivo + CT	Nivo + CT MPR
OTU204	0	MPR	Nivo + CT	Nivo + CT MPR
OTU205	7.55643	MPR	Nivo + CT	Nivo + CT MPR
OTU205	5.56068	MPR	Nivo + CT	Nivo + CT MPR
OTU205	4.40672	MPR	Nivo + CT	Nivo + CT MPR
OTU205	2.48491	MPR	Nivo + CT	Nivo + CT MPR
OTU205	0	MPR	Nivo + CT	Nivo + CT MPR
OTU205	0	MPR	Nivo + CT	Nivo + CT MPR
OTU205	0	MPR	Nivo + CT	Nivo + CT MPR
OTU206	0	MPR	Nivo + CT	Nivo + CT MPR
OTU206	0	MPR	Nivo + CT	Nivo + CT MPR
OTU206	0	MPR	Nivo + CT	Nivo + CT MPR
OTU206	0	MPR	Nivo + CT	Nivo + CT MPR
OTU206	0	MPR	Nivo + CT	Nivo + CT MPR
OTU206	0	MPR	Nivo + CT	Nivo + CT MPR
OTU206	0	MPR	Nivo + CT	Nivo + CT MPR
OTU207	0	MPR	Nivo + CT	Nivo + CT MPR
OTU207	0	MPR	Nivo + CT	Nivo + CT MPR
OTU207	0	MPR	Nivo + CT	Nivo + CT MPR
OTU207	0	MPR	Nivo + CT	Nivo + CT MPR
OTU207	0	MPR	Nivo + CT	Nivo + CT MPR
OTU207	0	MPR	Nivo + CT	Nivo + CT MPR
OTU207	0	MPR	Nivo + CT	Nivo + CT MPR
OTU208	7.15929	MPR	Nivo + CT	Nivo + CT MPR
OTU208	5.69373	MPR	Nivo + CT	Nivo + CT MPR
OTU208	0	MPR	Nivo + CT	Nivo + CT MPR
OTU208	0	MPR	Nivo + CT	Nivo + CT MPR
OTU208	0	MPR	Nivo + CT	Nivo + CT MPR
OTU208	0	MPR	Nivo + CT	Nivo + CT MPR
OTU208	0	MPR	Nivo + CT	Nivo + CT MPR
OTU209	6.86693	MPR	Nivo + CT	Nivo + CT MPR
OTU209	6.72143	MPR	Nivo + CT	Nivo + CT MPR
OTU209	0	MPR	Nivo + CT	Nivo + CT MPR
OTU209	0	MPR	Nivo + CT	Nivo + CT MPR
OTU209	0	MPR	Nivo + CT	Nivo + CT MPR
OTU209	0	MPR	Nivo + CT	Nivo + CT MPR
OTU209	0	MPR	Nivo + CT	Nivo + CT MPR
OTU210	0	MPR	Nivo + CT	Nivo + CT MPR
OTU210	0	MPR	Nivo + CT	Nivo + CT MPR
OTU210	0	MPR	Nivo + CT	Nivo + CT MPR
OTU210	0	MPR	Nivo + CT	Nivo + CT MPR
OTU210	0	MPR	Nivo + CT	Nivo + CT MPR
OTU210	0	MPR	Nivo + CT	Nivo + CT MPR
OTU210	0	MPR	Nivo + CT	Nivo + CT MPR
OTU212	0	MPR	Nivo + CT	Nivo + CT MPR
OTU212	0	MPR	Nivo + CT	Nivo + CT MPR
OTU212	0	MPR	Nivo + CT	Nivo + CT MPR
OTU212	0	MPR	Nivo + CT	Nivo + CT MPR
OTU212	0	MPR	Nivo + CT	Nivo + CT MPR
OTU212	0	MPR	Nivo + CT	Nivo + CT MPR
OTU212	0	MPR	Nivo + CT	Nivo + CT MPR
OTU213	9.88715	MPR	Nivo + CT	Nivo + CT MPR
OTU213	9.11008	MPR	Nivo + CT	Nivo + CT MPR
OTU213	8.591	MPR	Nivo + CT	Nivo + CT MPR
OTU213	8.47366	MPR	Nivo + CT	Nivo + CT MPR
OTU213	8.14584	MPR	Nivo + CT	Nivo + CT MPR
OTU213	7.98684	MPR	Nivo + CT	Nivo + CT MPR
OTU213	7.45472	MPR	Nivo + CT	Nivo + CT MPR
OTU214	0	MPR	Nivo + CT	Nivo + CT MPR
OTU214	0	MPR	Nivo + CT	Nivo + CT MPR
OTU214	0	MPR	Nivo + CT	Nivo + CT MPR
OTU214	0	MPR	Nivo + CT	Nivo + CT MPR
OTU214	0	MPR	Nivo + CT	Nivo + CT MPR
OTU214	0	MPR	Nivo + CT	Nivo + CT MPR
OTU214	0	MPR	Nivo + CT	Nivo + CT MPR
OTU215	5.8999	MPR	Nivo + CT	Nivo + CT MPR
OTU215	0	MPR	Nivo + CT	Nivo + CT MPR
OTU215	0	MPR	Nivo + CT	Nivo + CT MPR
OTU215	0	MPR	Nivo + CT	Nivo + CT MPR
OTU215	0	MPR	Nivo + CT	Nivo + CT MPR
OTU215	0	MPR	Nivo + CT	Nivo + CT MPR
OTU215	0	MPR	Nivo + CT	Nivo + CT MPR
OTU216	0	MPR	Nivo + CT	Nivo + CT MPR
OTU216	0	MPR	Nivo + CT	Nivo + CT MPR
OTU216	0	MPR	Nivo + CT	Nivo + CT MPR
OTU216	0	MPR	Nivo + CT	Nivo + CT MPR
OTU216	0	MPR	Nivo + CT	Nivo + CT MPR
OTU216	0	MPR	Nivo + CT	Nivo + CT MPR
OTU216	0	MPR	Nivo + CT	Nivo + CT MPR
OTU217	6.06611	MPR	Nivo + CT	Nivo + CT MPR
OTU217	0	MPR	Nivo + CT	Nivo + CT MPR
OTU217	0	MPR	Nivo + CT	Nivo + CT MPR
OTU217	0	MPR	Nivo + CT	Nivo + CT MPR
OTU217	0	MPR	Nivo + CT	Nivo + CT MPR
OTU217	0	MPR	Nivo + CT	Nivo + CT MPR
OTU217	0	MPR	Nivo + CT	Nivo + CT MPR
OTU218	0	MPR	Nivo + CT	Nivo + CT MPR
OTU218	0	MPR	Nivo + CT	Nivo + CT MPR
OTU218	0	MPR	Nivo + CT	Nivo + CT MPR
OTU218	0	MPR	Nivo + CT	Nivo + CT MPR
OTU218	0	MPR	Nivo + CT	Nivo + CT MPR
OTU218	0	MPR	Nivo + CT	Nivo + CT MPR
OTU218	0	MPR	Nivo + CT	Nivo + CT MPR
OTU219	0	MPR	Nivo + CT	Nivo + CT MPR
OTU219	0	MPR	Nivo + CT	Nivo + CT MPR
OTU219	0	MPR	Nivo + CT	Nivo + CT MPR
OTU219	0	MPR	Nivo + CT	Nivo + CT MPR
OTU219	0	MPR	Nivo + CT	Nivo + CT MPR
OTU219	0	MPR	Nivo + CT	Nivo + CT MPR
OTU219	0	MPR	Nivo + CT	Nivo + CT MPR
OTU220	8.89536	MPR	Nivo + CT	Nivo + CT MPR
OTU220	7.86057	MPR	Nivo + CT	Nivo + CT MPR
OTU220	7.51806	MPR	Nivo + CT	Nivo + CT MPR
OTU220	7.27932	MPR	Nivo + CT	Nivo + CT MPR
OTU220	6.47235	MPR	Nivo + CT	Nivo + CT MPR
OTU220	0	MPR	Nivo + CT	Nivo + CT MPR
OTU220	0	MPR	Nivo + CT	Nivo + CT MPR
OTU221	0	MPR	Nivo + CT	Nivo + CT MPR
OTU221	0	MPR	Nivo + CT	Nivo + CT MPR
OTU221	0	MPR	Nivo + CT	Nivo + CT MPR
OTU221	0	MPR	Nivo + CT	Nivo + CT MPR
OTU221	0	MPR	Nivo + CT	Nivo + CT MPR
OTU221	0	MPR	Nivo + CT	Nivo + CT MPR
OTU221	0	MPR	Nivo + CT	Nivo + CT MPR
OTU222	5.22036	MPR	Nivo + CT	Nivo + CT MPR
OTU222	0	MPR	Nivo + CT	Nivo + CT MPR
OTU222	0	MPR	Nivo + CT	Nivo + CT MPR
OTU222	0	MPR	Nivo + CT	Nivo + CT MPR
OTU222	0	MPR	Nivo + CT	Nivo + CT MPR
OTU222	0	MPR	Nivo + CT	Nivo + CT MPR
OTU222	0	MPR	Nivo + CT	Nivo + CT MPR
OTU223	8.57168	MPR	Nivo + CT	Nivo + CT MPR
OTU223	8.07434	MPR	Nivo + CT	Nivo + CT MPR
OTU223	7.38088	MPR	Nivo + CT	Nivo + CT MPR
OTU223	6.34212	MPR	Nivo + CT	Nivo + CT MPR
OTU223	6.06611	MPR	Nivo + CT	Nivo + CT MPR
OTU223	4.70048	MPR	Nivo + CT	Nivo + CT MPR
OTU223	0	MPR	Nivo + CT	Nivo + CT MPR
OTU224	6.93147	MPR	Nivo + CT	Nivo + CT MPR
OTU224	6.80793	MPR	Nivo + CT	Nivo + CT MPR
OTU224	6.30628	MPR	Nivo + CT	Nivo + CT MPR
OTU224	5.1299	MPR	Nivo + CT	Nivo + CT MPR
OTU224	0	MPR	Nivo + CT	Nivo + CT MPR
OTU224	0	MPR	Nivo + CT	Nivo + CT MPR
OTU224	0	MPR	Nivo + CT	Nivo + CT MPR
OTU226	0	MPR	Nivo + CT	Nivo + CT MPR
OTU226	0	MPR	Nivo + CT	Nivo + CT MPR
OTU226	0	MPR	Nivo + CT	Nivo + CT MPR
OTU226	0	MPR	Nivo + CT	Nivo + CT MPR
OTU226	0	MPR	Nivo + CT	Nivo + CT MPR
OTU226	0	MPR	Nivo + CT	Nivo + CT MPR
OTU226	0	MPR	Nivo + CT	Nivo + CT MPR
OTU227	0	MPR	Nivo + CT	Nivo + CT MPR
OTU227	0	MPR	Nivo + CT	Nivo + CT MPR
OTU227	0	MPR	Nivo + CT	Nivo + CT MPR
OTU227	0	MPR	Nivo + CT	Nivo + CT MPR
OTU227	0	MPR	Nivo + CT	Nivo + CT MPR
OTU227	0	MPR	Nivo + CT	Nivo + CT MPR
OTU227	0	MPR	Nivo + CT	Nivo + CT MPR
OTU228	6.53814	MPR	Nivo + CT	Nivo + CT MPR
OTU228	6.51323	MPR	Nivo + CT	Nivo + CT MPR
OTU228	3.09104	MPR	Nivo + CT	Nivo + CT MPR
OTU228	0	MPR	Nivo + CT	Nivo + CT MPR
OTU228	0	MPR	Nivo + CT	Nivo + CT MPR
OTU228	0	MPR	Nivo + CT	Nivo + CT MPR
OTU228	0	MPR	Nivo + CT	Nivo + CT MPR
OTU230	7.85554	MPR	Nivo + CT	Nivo + CT MPR
OTU230	0	MPR	Nivo + CT	Nivo + CT MPR
OTU230	0	MPR	Nivo + CT	Nivo + CT MPR
OTU230	0	MPR	Nivo + CT	Nivo + CT MPR
OTU230	0	MPR	Nivo + CT	Nivo + CT MPR
OTU230	0	MPR	Nivo + CT	Nivo + CT MPR
OTU230	0	MPR	Nivo + CT	Nivo + CT MPR
OTU231	0	MPR	Nivo + CT	Nivo + CT MPR
OTU231	0	MPR	Nivo + CT	Nivo + CT MPR
OTU231	0	MPR	Nivo + CT	Nivo + CT MPR
OTU231	0	MPR	Nivo + CT	Nivo + CT MPR
OTU231	0	MPR	Nivo + CT	Nivo + CT MPR
OTU231	0	MPR	Nivo + CT	Nivo + CT MPR
OTU231	0	MPR	Nivo + CT	Nivo + CT MPR
OTU233	0	MPR	Nivo + CT	Nivo + CT MPR
OTU233	0	MPR	Nivo + CT	Nivo + CT MPR
OTU233	0	MPR	Nivo + CT	Nivo + CT MPR
OTU233	0	MPR	Nivo + CT	Nivo + CT MPR
OTU233	0	MPR	Nivo + CT	Nivo + CT MPR
OTU233	0	MPR	Nivo + CT	Nivo + CT MPR
OTU233	0	MPR	Nivo + CT	Nivo + CT MPR
OTU234	8.38275	MPR	Nivo + CT	Nivo + CT MPR
OTU234	6.55251	MPR	Nivo + CT	Nivo + CT MPR
OTU234	6.01372	MPR	Nivo + CT	Nivo + CT MPR
OTU234	5.96615	MPR	Nivo + CT	Nivo + CT MPR
OTU234	0	MPR	Nivo + CT	Nivo + CT MPR
OTU234	0	MPR	Nivo + CT	Nivo + CT MPR
OTU234	0	MPR	Nivo + CT	Nivo + CT MPR
OTU236	0	MPR	Nivo + CT	Nivo + CT MPR
OTU236	0	MPR	Nivo + CT	Nivo + CT MPR
OTU236	0	MPR	Nivo + CT	Nivo + CT MPR
OTU236	0	MPR	Nivo + CT	Nivo + CT MPR
OTU236	0	MPR	Nivo + CT	Nivo + CT MPR
OTU236	0	MPR	Nivo + CT	Nivo + CT MPR
OTU236	0	MPR	Nivo + CT	Nivo + CT MPR
OTU237	8.8933	MPR	Nivo + CT	Nivo + CT MPR
OTU237	0	MPR	Nivo + CT	Nivo + CT MPR
OTU237	0	MPR	Nivo + CT	Nivo + CT MPR
OTU237	0	MPR	Nivo + CT	Nivo + CT MPR
OTU237	0	MPR	Nivo + CT	Nivo + CT MPR
OTU237	0	MPR	Nivo + CT	Nivo + CT MPR
OTU237	0	MPR	Nivo + CT	Nivo + CT MPR
OTU238	0	MPR	Nivo + CT	Nivo + CT MPR
OTU238	0	MPR	Nivo + CT	Nivo + CT MPR
OTU238	0	MPR	Nivo + CT	Nivo + CT MPR
OTU238	0	MPR	Nivo + CT	Nivo + CT MPR
OTU238	0	MPR	Nivo + CT	Nivo + CT MPR
OTU238	0	MPR	Nivo + CT	Nivo + CT MPR
OTU238	0	MPR	Nivo + CT	Nivo + CT MPR
OTU239	5.09375	MPR	Nivo + CT	Nivo + CT MPR
OTU239	0	MPR	Nivo + CT	Nivo + CT MPR
OTU239	0	MPR	Nivo + CT	Nivo + CT MPR
OTU239	0	MPR	Nivo + CT	Nivo + CT MPR
OTU239	0	MPR	Nivo + CT	Nivo + CT MPR
OTU239	0	MPR	Nivo + CT	Nivo + CT MPR
OTU239	0	MPR	Nivo + CT	Nivo + CT MPR
OTU241	7.85205	MPR	Nivo + CT	Nivo + CT MPR
OTU241	7.56579	MPR	Nivo + CT	Nivo + CT MPR
OTU241	7.08674	MPR	Nivo + CT	Nivo + CT MPR
OTU241	6.33328	MPR	Nivo + CT	Nivo + CT MPR
OTU241	5.52943	MPR	Nivo + CT	Nivo + CT MPR
OTU241	5.03044	MPR	Nivo + CT	Nivo + CT MPR
OTU241	0	MPR	Nivo + CT	Nivo + CT MPR
OTU242	4.8828	MPR	Nivo + CT	Nivo + CT MPR
OTU242	0	MPR	Nivo + CT	Nivo + CT MPR
OTU242	0	MPR	Nivo + CT	Nivo + CT MPR
OTU242	0	MPR	Nivo + CT	Nivo + CT MPR
OTU242	0	MPR	Nivo + CT	Nivo + CT MPR
OTU242	0	MPR	Nivo + CT	Nivo + CT MPR
OTU242	0	MPR	Nivo + CT	Nivo + CT MPR
OTU244	0	MPR	Nivo + CT	Nivo + CT MPR
OTU244	0	MPR	Nivo + CT	Nivo + CT MPR
OTU244	0	MPR	Nivo + CT	Nivo + CT MPR
OTU244	0	MPR	Nivo + CT	Nivo + CT MPR
OTU244	0	MPR	Nivo + CT	Nivo + CT MPR
OTU244	0	MPR	Nivo + CT	Nivo + CT MPR
OTU244	0	MPR	Nivo + CT	Nivo + CT MPR
OTU245	7.62266	MPR	Nivo + CT	Nivo + CT MPR
OTU245	7.21229	MPR	Nivo + CT	Nivo + CT MPR
OTU245	6.19032	MPR	Nivo + CT	Nivo + CT MPR
OTU245	5.64897	MPR	Nivo + CT	Nivo + CT MPR
OTU245	5.59842	MPR	Nivo + CT	Nivo + CT MPR
OTU245	5.51745	MPR	Nivo + CT	Nivo + CT MPR
OTU245	4.99043	MPR	Nivo + CT	Nivo + CT MPR
OTU246	0	MPR	Nivo + CT	Nivo + CT MPR
OTU246	0	MPR	Nivo + CT	Nivo + CT MPR
OTU246	0	MPR	Nivo + CT	Nivo + CT MPR
OTU246	0	MPR	Nivo + CT	Nivo + CT MPR
OTU246	0	MPR	Nivo + CT	Nivo + CT MPR
OTU246	0	MPR	Nivo + CT	Nivo + CT MPR
OTU246	0	MPR	Nivo + CT	Nivo + CT MPR
OTU247	6.20254	MPR	Nivo + CT	Nivo + CT MPR
OTU247	6.1181	MPR	Nivo + CT	Nivo + CT MPR
OTU247	0	MPR	Nivo + CT	Nivo + CT MPR
OTU247	0	MPR	Nivo + CT	Nivo + CT MPR
OTU247	0	MPR	Nivo + CT	Nivo + CT MPR
OTU247	0	MPR	Nivo + CT	Nivo + CT MPR
OTU247	0	MPR	Nivo + CT	Nivo + CT MPR
OTU248	6.04973	MPR	Nivo + CT	Nivo + CT MPR
OTU248	0	MPR	Nivo + CT	Nivo + CT MPR
OTU248	0	MPR	Nivo + CT	Nivo + CT MPR
OTU248	0	MPR	Nivo + CT	Nivo + CT MPR
OTU248	0	MPR	Nivo + CT	Nivo + CT MPR
OTU248	0	MPR	Nivo + CT	Nivo + CT MPR
OTU248	0	MPR	Nivo + CT	Nivo + CT MPR
OTU249	0	MPR	Nivo + CT	Nivo + CT MPR
OTU249	0	MPR	Nivo + CT	Nivo + CT MPR
OTU249	0	MPR	Nivo + CT	Nivo + CT MPR
OTU249	0	MPR	Nivo + CT	Nivo + CT MPR
OTU249	0	MPR	Nivo + CT	Nivo + CT MPR
OTU249	0	MPR	Nivo + CT	Nivo + CT MPR
OTU249	0	MPR	Nivo + CT	Nivo + CT MPR
OTU250	6.92461	MPR	Nivo + CT	Nivo + CT MPR
OTU250	5.48894	MPR	Nivo + CT	Nivo + CT MPR
OTU250	0	MPR	Nivo + CT	Nivo + CT MPR
OTU250	0	MPR	Nivo + CT	Nivo + CT MPR
OTU250	0	MPR	Nivo + CT	Nivo + CT MPR
OTU250	0	MPR	Nivo + CT	Nivo + CT MPR
OTU250	0	MPR	Nivo + CT	Nivo + CT MPR
OTU251	8.07714	MPR	Nivo + CT	Nivo + CT MPR
OTU251	6.95081	MPR	Nivo + CT	Nivo + CT MPR
OTU251	5.7589	MPR	Nivo + CT	Nivo + CT MPR
OTU251	5.65948	MPR	Nivo + CT	Nivo + CT MPR
OTU251	5.03695	MPR	Nivo + CT	Nivo + CT MPR
OTU251	3.43399	MPR	Nivo + CT	Nivo + CT MPR
OTU251	0	MPR	Nivo + CT	Nivo + CT MPR
OTU252	6.4677	MPR	Nivo + CT	Nivo + CT MPR
OTU252	0	MPR	Nivo + CT	Nivo + CT MPR
OTU252	0	MPR	Nivo + CT	Nivo + CT MPR
OTU252	0	MPR	Nivo + CT	Nivo + CT MPR
OTU252	0	MPR	Nivo + CT	Nivo + CT MPR
OTU252	0	MPR	Nivo + CT	Nivo + CT MPR
OTU252	0	MPR	Nivo + CT	Nivo + CT MPR
OTU253	6.01616	MPR	Nivo + CT	Nivo + CT MPR
OTU253	5.9428	MPR	Nivo + CT	Nivo + CT MPR
OTU253	5.76519	MPR	Nivo + CT	Nivo + CT MPR
OTU253	0	MPR	Nivo + CT	Nivo + CT MPR
OTU253	0	MPR	Nivo + CT	Nivo + CT MPR
OTU253	0	MPR	Nivo + CT	Nivo + CT MPR
OTU253	0	MPR	Nivo + CT	Nivo + CT MPR
OTU254	7.40001	MPR	Nivo + CT	Nivo + CT MPR
OTU254	5.2575	MPR	Nivo + CT	Nivo + CT MPR
OTU254	4.00733	MPR	Nivo + CT	Nivo + CT MPR
OTU254	3.49651	MPR	Nivo + CT	Nivo + CT MPR
OTU254	0	MPR	Nivo + CT	Nivo + CT MPR
OTU254	0	MPR	Nivo + CT	Nivo + CT MPR
OTU254	0	MPR	Nivo + CT	Nivo + CT MPR
OTU255	0	MPR	Nivo + CT	Nivo + CT MPR
OTU255	0	MPR	Nivo + CT	Nivo + CT MPR
OTU255	0	MPR	Nivo + CT	Nivo + CT MPR
OTU255	0	MPR	Nivo + CT	Nivo + CT MPR
OTU255	0	MPR	Nivo + CT	Nivo + CT MPR
OTU255	0	MPR	Nivo + CT	Nivo + CT MPR
OTU255	0	MPR	Nivo + CT	Nivo + CT MPR
OTU256	0	MPR	Nivo + CT	Nivo + CT MPR
OTU256	0	MPR	Nivo + CT	Nivo + CT MPR
OTU256	0	MPR	Nivo + CT	Nivo + CT MPR
OTU256	0	MPR	Nivo + CT	Nivo + CT MPR
OTU256	0	MPR	Nivo + CT	Nivo + CT MPR
OTU256	0	MPR	Nivo + CT	Nivo + CT MPR
OTU256	0	MPR	Nivo + CT	Nivo + CT MPR
OTU258	4.27667	MPR	Nivo + CT	Nivo + CT MPR
OTU258	0	MPR	Nivo + CT	Nivo + CT MPR
OTU258	0	MPR	Nivo + CT	Nivo + CT MPR
OTU258	0	MPR	Nivo + CT	Nivo + CT MPR
OTU258	0	MPR	Nivo + CT	Nivo + CT MPR
OTU258	0	MPR	Nivo + CT	Nivo + CT MPR
OTU258	0	MPR	Nivo + CT	Nivo + CT MPR
OTU259	3.82864	MPR	Nivo + CT	Nivo + CT MPR
OTU259	0	MPR	Nivo + CT	Nivo + CT MPR
OTU259	0	MPR	Nivo + CT	Nivo + CT MPR
OTU259	0	MPR	Nivo + CT	Nivo + CT MPR
OTU259	0	MPR	Nivo + CT	Nivo + CT MPR
OTU259	0	MPR	Nivo + CT	Nivo + CT MPR
OTU259	0	MPR	Nivo + CT	Nivo + CT MPR
OTU260	5.31321	MPR	Nivo + CT	Nivo + CT MPR
OTU260	0	MPR	Nivo + CT	Nivo + CT MPR
OTU260	0	MPR	Nivo + CT	Nivo + CT MPR
OTU260	0	MPR	Nivo + CT	Nivo + CT MPR
OTU260	0	MPR	Nivo + CT	Nivo + CT MPR
OTU260	0	MPR	Nivo + CT	Nivo + CT MPR
OTU260	0	MPR	Nivo + CT	Nivo + CT MPR
OTU261	5.12396	MPR	Nivo + CT	Nivo + CT MPR
OTU261	0	MPR	Nivo + CT	Nivo + CT MPR
OTU261	0	MPR	Nivo + CT	Nivo + CT MPR
OTU261	0	MPR	Nivo + CT	Nivo + CT MPR
OTU261	0	MPR	Nivo + CT	Nivo + CT MPR
OTU261	0	MPR	Nivo + CT	Nivo + CT MPR
OTU261	0	MPR	Nivo + CT	Nivo + CT MPR
OTU262	8.68169	MPR	Nivo + CT	Nivo + CT MPR
OTU262	6.97915	MPR	Nivo + CT	Nivo + CT MPR
OTU262	5.0626	MPR	Nivo + CT	Nivo + CT MPR
OTU262	4.89035	MPR	Nivo + CT	Nivo + CT MPR
OTU262	0	MPR	Nivo + CT	Nivo + CT MPR
OTU262	0	MPR	Nivo + CT	Nivo + CT MPR
OTU262	0	MPR	Nivo + CT	Nivo + CT MPR
OTU264	0	MPR	Nivo + CT	Nivo + CT MPR
OTU264	0	MPR	Nivo + CT	Nivo + CT MPR
OTU264	0	MPR	Nivo + CT	Nivo + CT MPR
OTU264	0	MPR	Nivo + CT	Nivo + CT MPR
OTU264	0	MPR	Nivo + CT	Nivo + CT MPR
OTU264	0	MPR	Nivo + CT	Nivo + CT MPR
OTU264	0	MPR	Nivo + CT	Nivo + CT MPR
OTU265	0	MPR	Nivo + CT	Nivo + CT MPR
OTU265	0	MPR	Nivo + CT	Nivo + CT MPR
OTU265	0	MPR	Nivo + CT	Nivo + CT MPR
OTU265	0	MPR	Nivo + CT	Nivo + CT MPR
OTU265	0	MPR	Nivo + CT	Nivo + CT MPR
OTU265	0	MPR	Nivo + CT	Nivo + CT MPR
OTU265	0	MPR	Nivo + CT	Nivo + CT MPR
OTU266	0	MPR	Nivo + CT	Nivo + CT MPR
OTU266	0	MPR	Nivo + CT	Nivo + CT MPR
OTU266	0	MPR	Nivo + CT	Nivo + CT MPR
OTU266	0	MPR	Nivo + CT	Nivo + CT MPR
OTU266	0	MPR	Nivo + CT	Nivo + CT MPR
OTU266	0	MPR	Nivo + CT	Nivo + CT MPR
OTU266	0	MPR	Nivo + CT	Nivo + CT MPR
OTU268	0	MPR	Nivo + CT	Nivo + CT MPR
OTU268	0	MPR	Nivo + CT	Nivo + CT MPR
OTU268	0	MPR	Nivo + CT	Nivo + CT MPR
OTU268	0	MPR	Nivo + CT	Nivo + CT MPR
OTU268	0	MPR	Nivo + CT	Nivo + CT MPR
OTU268	0	MPR	Nivo + CT	Nivo + CT MPR
OTU268	0	MPR	Nivo + CT	Nivo + CT MPR
OTU269	0	MPR	Nivo + CT	Nivo + CT MPR
OTU269	0	MPR	Nivo + CT	Nivo + CT MPR
OTU269	0	MPR	Nivo + CT	Nivo + CT MPR
OTU269	0	MPR	Nivo + CT	Nivo + CT MPR
OTU269	0	MPR	Nivo + CT	Nivo + CT MPR
OTU269	0	MPR	Nivo + CT	Nivo + CT MPR
OTU269	0	MPR	Nivo + CT	Nivo + CT MPR
OTU270	4.70048	MPR	Nivo + CT	Nivo + CT MPR
OTU270	0	MPR	Nivo + CT	Nivo + CT MPR
OTU270	0	MPR	Nivo + CT	Nivo + CT MPR
OTU270	0	MPR	Nivo + CT	Nivo + CT MPR
OTU270	0	MPR	Nivo + CT	Nivo + CT MPR
OTU270	0	MPR	Nivo + CT	Nivo + CT MPR
OTU270	0	MPR	Nivo + CT	Nivo + CT MPR
OTU271	4.8828	MPR	Nivo + CT	Nivo + CT MPR
OTU271	3.46574	MPR	Nivo + CT	Nivo + CT MPR
OTU271	0	MPR	Nivo + CT	Nivo + CT MPR
OTU271	0	MPR	Nivo + CT	Nivo + CT MPR
OTU271	0	MPR	Nivo + CT	Nivo + CT MPR
OTU271	0	MPR	Nivo + CT	Nivo + CT MPR
OTU271	0	MPR	Nivo + CT	Nivo + CT MPR
OTU272	3.43399	MPR	Nivo + CT	Nivo + CT MPR
OTU272	0	MPR	Nivo + CT	Nivo + CT MPR
OTU272	0	MPR	Nivo + CT	Nivo + CT MPR
OTU272	0	MPR	Nivo + CT	Nivo + CT MPR
OTU272	0	MPR	Nivo + CT	Nivo + CT MPR
OTU272	0	MPR	Nivo + CT	Nivo + CT MPR
OTU272	0	MPR	Nivo + CT	Nivo + CT MPR
OTU273	0	MPR	Nivo + CT	Nivo + CT MPR
OTU273	0	MPR	Nivo + CT	Nivo + CT MPR
OTU273	0	MPR	Nivo + CT	Nivo + CT MPR
OTU273	0	MPR	Nivo + CT	Nivo + CT MPR
OTU273	0	MPR	Nivo + CT	Nivo + CT MPR
OTU273	0	MPR	Nivo + CT	Nivo + CT MPR
OTU273	0	MPR	Nivo + CT	Nivo + CT MPR
OTU274	5.45959	MPR	Nivo + CT	Nivo + CT MPR
OTU274	3.7612	MPR	Nivo + CT	Nivo + CT MPR
OTU274	0	MPR	Nivo + CT	Nivo + CT MPR
OTU274	0	MPR	Nivo + CT	Nivo + CT MPR
OTU274	0	MPR	Nivo + CT	Nivo + CT MPR
OTU274	0	MPR	Nivo + CT	Nivo + CT MPR
OTU274	0	MPR	Nivo + CT	Nivo + CT MPR
OTU276	4.63473	MPR	Nivo + CT	Nivo + CT MPR
OTU276	4.07754	MPR	Nivo + CT	Nivo + CT MPR
OTU276	0	MPR	Nivo + CT	Nivo + CT MPR
OTU276	0	MPR	Nivo + CT	Nivo + CT MPR
OTU276	0	MPR	Nivo + CT	Nivo + CT MPR
OTU276	0	MPR	Nivo + CT	Nivo + CT MPR
OTU276	0	MPR	Nivo + CT	Nivo + CT MPR
OTU279	4.26268	MPR	Nivo + CT	Nivo + CT MPR
OTU279	2.3979	MPR	Nivo + CT	Nivo + CT MPR
OTU279	0	MPR	Nivo + CT	Nivo + CT MPR
OTU279	0	MPR	Nivo + CT	Nivo + CT MPR
OTU279	0	MPR	Nivo + CT	Nivo + CT MPR
OTU279	0	MPR	Nivo + CT	Nivo + CT MPR
OTU279	0	MPR	Nivo + CT	Nivo + CT MPR
OTU281	0	MPR	Nivo + CT	Nivo + CT MPR
OTU281	0	MPR	Nivo + CT	Nivo + CT MPR
OTU281	0	MPR	Nivo + CT	Nivo + CT MPR
OTU281	0	MPR	Nivo + CT	Nivo + CT MPR
OTU281	0	MPR	Nivo + CT	Nivo + CT MPR
OTU281	0	MPR	Nivo + CT	Nivo + CT MPR
OTU281	0	MPR	Nivo + CT	Nivo + CT MPR
OTU284	0	MPR	Nivo + CT	Nivo + CT MPR
OTU284	0	MPR	Nivo + CT	Nivo + CT MPR
OTU284	0	MPR	Nivo + CT	Nivo + CT MPR
OTU284	0	MPR	Nivo + CT	Nivo + CT MPR
OTU284	0	MPR	Nivo + CT	Nivo + CT MPR
OTU284	0	MPR	Nivo + CT	Nivo + CT MPR
OTU284	0	MPR	Nivo + CT	Nivo + CT MPR
OTU286	5.15906	MPR	Nivo + CT	Nivo + CT MPR
OTU286	0	MPR	Nivo + CT	Nivo + CT MPR
OTU286	0	MPR	Nivo + CT	Nivo + CT MPR
OTU286	0	MPR	Nivo + CT	Nivo + CT MPR
OTU286	0	MPR	Nivo + CT	Nivo + CT MPR
OTU286	0	MPR	Nivo + CT	Nivo + CT MPR
OTU286	0	MPR	Nivo + CT	Nivo + CT MPR
OTU289	0	MPR	Nivo + CT	Nivo + CT MPR
OTU289	0	MPR	Nivo + CT	Nivo + CT MPR
OTU289	0	MPR	Nivo + CT	Nivo + CT MPR
OTU289	0	MPR	Nivo + CT	Nivo + CT MPR
OTU289	0	MPR	Nivo + CT	Nivo + CT MPR
OTU289	0	MPR	Nivo + CT	Nivo + CT MPR
OTU289	0	MPR	Nivo + CT	Nivo + CT MPR
OTU290	6.02102	MPR	Nivo + CT	Nivo + CT MPR
OTU290	0	MPR	Nivo + CT	Nivo + CT MPR
OTU290	0	MPR	Nivo + CT	Nivo + CT MPR
OTU290	0	MPR	Nivo + CT	Nivo + CT MPR
OTU290	0	MPR	Nivo + CT	Nivo + CT MPR
OTU290	0	MPR	Nivo + CT	Nivo + CT MPR
OTU290	0	MPR	Nivo + CT	Nivo + CT MPR
OTU292	5.44674	MPR	Nivo + CT	Nivo + CT MPR
OTU292	0	MPR	Nivo + CT	Nivo + CT MPR
OTU292	0	MPR	Nivo + CT	Nivo + CT MPR
OTU292	0	MPR	Nivo + CT	Nivo + CT MPR
OTU292	0	MPR	Nivo + CT	Nivo + CT MPR
OTU292	0	MPR	Nivo + CT	Nivo + CT MPR
OTU292	0	MPR	Nivo + CT	Nivo + CT MPR
OTU294	0	MPR	Nivo + CT	Nivo + CT MPR
OTU294	0	MPR	Nivo + CT	Nivo + CT MPR
OTU294	0	MPR	Nivo + CT	Nivo + CT MPR
OTU294	0	MPR	Nivo + CT	Nivo + CT MPR
OTU294	0	MPR	Nivo + CT	Nivo + CT MPR
OTU294	0	MPR	Nivo + CT	Nivo + CT MPR
OTU294	0	MPR	Nivo + CT	Nivo + CT MPR
OTU295	0	MPR	Nivo + CT	Nivo + CT MPR
OTU295	0	MPR	Nivo + CT	Nivo + CT MPR
OTU295	0	MPR	Nivo + CT	Nivo + CT MPR
OTU295	0	MPR	Nivo + CT	Nivo + CT MPR
OTU295	0	MPR	Nivo + CT	Nivo + CT MPR
OTU295	0	MPR	Nivo + CT	Nivo + CT MPR
OTU295	0	MPR	Nivo + CT	Nivo + CT MPR
OTU296	0	MPR	Nivo + CT	Nivo + CT MPR
OTU296	0	MPR	Nivo + CT	Nivo + CT MPR
OTU296	0	MPR	Nivo + CT	Nivo + CT MPR
OTU296	0	MPR	Nivo + CT	Nivo + CT MPR
OTU296	0	MPR	Nivo + CT	Nivo + CT MPR
OTU296	0	MPR	Nivo + CT	Nivo + CT MPR
OTU296	0	MPR	Nivo + CT	Nivo + CT MPR
OTU297	9.16251	MPR	Nivo + CT	Nivo + CT MPR
OTU297	8.32409	MPR	Nivo + CT	Nivo + CT MPR
OTU297	0	MPR	Nivo + CT	Nivo + CT MPR
OTU297	0	MPR	Nivo + CT	Nivo + CT MPR
OTU297	0	MPR	Nivo + CT	Nivo + CT MPR
OTU297	0	MPR	Nivo + CT	Nivo + CT MPR
OTU297	0	MPR	Nivo + CT	Nivo + CT MPR
OTU300	8.18368	MPR	Nivo + CT	Nivo + CT MPR
OTU300	0	MPR	Nivo + CT	Nivo + CT MPR
OTU300	0	MPR	Nivo + CT	Nivo + CT MPR
OTU300	0	MPR	Nivo + CT	Nivo + CT MPR
OTU300	0	MPR	Nivo + CT	Nivo + CT MPR
OTU300	0	MPR	Nivo + CT	Nivo + CT MPR
OTU300	0	MPR	Nivo + CT	Nivo + CT MPR
OTU302	0	MPR	Nivo + CT	Nivo + CT MPR
OTU302	0	MPR	Nivo + CT	Nivo + CT MPR
OTU302	0	MPR	Nivo + CT	Nivo + CT MPR
OTU302	0	MPR	Nivo + CT	Nivo + CT MPR
OTU302	0	MPR	Nivo + CT	Nivo + CT MPR
OTU302	0	MPR	Nivo + CT	Nivo + CT MPR
OTU302	0	MPR	Nivo + CT	Nivo + CT MPR
OTU303	0	MPR	Nivo + CT	Nivo + CT MPR
OTU303	0	MPR	Nivo + CT	Nivo + CT MPR
OTU303	0	MPR	Nivo + CT	Nivo + CT MPR
OTU303	0	MPR	Nivo + CT	Nivo + CT MPR
OTU303	0	MPR	Nivo + CT	Nivo + CT MPR
OTU303	0	MPR	Nivo + CT	Nivo + CT MPR
OTU303	0	MPR	Nivo + CT	Nivo + CT MPR
OTU304	0	MPR	Nivo + CT	Nivo + CT MPR
OTU304	0	MPR	Nivo + CT	Nivo + CT MPR
OTU304	0	MPR	Nivo + CT	Nivo + CT MPR
OTU304	0	MPR	Nivo + CT	Nivo + CT MPR
OTU304	0	MPR	Nivo + CT	Nivo + CT MPR
OTU304	0	MPR	Nivo + CT	Nivo + CT MPR
OTU304	0	MPR	Nivo + CT	Nivo + CT MPR
OTU316	0	MPR	Nivo + CT	Nivo + CT MPR
OTU316	0	MPR	Nivo + CT	Nivo + CT MPR
OTU316	0	MPR	Nivo + CT	Nivo + CT MPR
OTU316	0	MPR	Nivo + CT	Nivo + CT MPR
OTU316	0	MPR	Nivo + CT	Nivo + CT MPR
OTU316	0	MPR	Nivo + CT	Nivo + CT MPR
OTU316	0	MPR	Nivo + CT	Nivo + CT MPR
OTU319	0	MPR	Nivo + CT	Nivo + CT MPR
OTU319	0	MPR	Nivo + CT	Nivo + CT MPR
OTU319	0	MPR	Nivo + CT	Nivo + CT MPR
OTU319	0	MPR	Nivo + CT	Nivo + CT MPR
OTU319	0	MPR	Nivo + CT	Nivo + CT MPR
OTU319	0	MPR	Nivo + CT	Nivo + CT MPR
OTU319	0	MPR	Nivo + CT	Nivo + CT MPR
OTU320	0	MPR	Nivo + CT	Nivo + CT MPR
OTU320	0	MPR	Nivo + CT	Nivo + CT MPR
OTU320	0	MPR	Nivo + CT	Nivo + CT MPR
OTU320	0	MPR	Nivo + CT	Nivo + CT MPR
OTU320	0	MPR	Nivo + CT	Nivo + CT MPR
OTU320	0	MPR	Nivo + CT	Nivo + CT MPR
OTU320	0	MPR	Nivo + CT	Nivo + CT MPR
OTU321	3.78419	MPR	Nivo + CT	Nivo + CT MPR
OTU321	0	MPR	Nivo + CT	Nivo + CT MPR
OTU321	0	MPR	Nivo + CT	Nivo + CT MPR
OTU321	0	MPR	Nivo + CT	Nivo + CT MPR
OTU321	0	MPR	Nivo + CT	Nivo + CT MPR
OTU321	0	MPR	Nivo + CT	Nivo + CT MPR
OTU321	0	MPR	Nivo + CT	Nivo + CT MPR
OTU322	5.94017	MPR	Nivo + CT	Nivo + CT MPR
OTU322	0	MPR	Nivo + CT	Nivo + CT MPR
OTU322	0	MPR	Nivo + CT	Nivo + CT MPR
OTU322	0	MPR	Nivo + CT	Nivo + CT MPR
OTU322	0	MPR	Nivo + CT	Nivo + CT MPR
OTU322	0	MPR	Nivo + CT	Nivo + CT MPR
OTU322	0	MPR	Nivo + CT	Nivo + CT MPR
OTU323	3.73767	MPR	Nivo + CT	Nivo + CT MPR
OTU323	0	MPR	Nivo + CT	Nivo + CT MPR
OTU323	0	MPR	Nivo + CT	Nivo + CT MPR
OTU323	0	MPR	Nivo + CT	Nivo + CT MPR
OTU323	0	MPR	Nivo + CT	Nivo + CT MPR
OTU323	0	MPR	Nivo + CT	Nivo + CT MPR
OTU323	0	MPR	Nivo + CT	Nivo + CT MPR
OTU325	0	MPR	Nivo + CT	Nivo + CT MPR
OTU325	0	MPR	Nivo + CT	Nivo + CT MPR
OTU325	0	MPR	Nivo + CT	Nivo + CT MPR
OTU325	0	MPR	Nivo + CT	Nivo + CT MPR
OTU325	0	MPR	Nivo + CT	Nivo + CT MPR
OTU325	0	MPR	Nivo + CT	Nivo + CT MPR
OTU325	0	MPR	Nivo + CT	Nivo + CT MPR
OTU326	3.82864	MPR	Nivo + CT	Nivo + CT MPR
OTU326	0	MPR	Nivo + CT	Nivo + CT MPR
OTU326	0	MPR	Nivo + CT	Nivo + CT MPR
OTU326	0	MPR	Nivo + CT	Nivo + CT MPR
OTU326	0	MPR	Nivo + CT	Nivo + CT MPR
OTU326	0	MPR	Nivo + CT	Nivo + CT MPR
OTU326	0	MPR	Nivo + CT	Nivo + CT MPR
OTU327	0	MPR	Nivo + CT	Nivo + CT MPR
OTU327	0	MPR	Nivo + CT	Nivo + CT MPR
OTU327	0	MPR	Nivo + CT	Nivo + CT MPR
OTU327	0	MPR	Nivo + CT	Nivo + CT MPR
OTU327	0	MPR	Nivo + CT	Nivo + CT MPR
OTU327	0	MPR	Nivo + CT	Nivo + CT MPR
OTU327	0	MPR	Nivo + CT	Nivo + CT MPR
OTU329	0	MPR	Nivo + CT	Nivo + CT MPR
OTU329	0	MPR	Nivo + CT	Nivo + CT MPR
OTU329	0	MPR	Nivo + CT	Nivo + CT MPR
OTU329	0	MPR	Nivo + CT	Nivo + CT MPR
OTU329	0	MPR	Nivo + CT	Nivo + CT MPR
OTU329	0	MPR	Nivo + CT	Nivo + CT MPR
OTU329	0	MPR	Nivo + CT	Nivo + CT MPR
OTU331	5.70044	MPR	Nivo + CT	Nivo + CT MPR
OTU331	5.64191	MPR	Nivo + CT	Nivo + CT MPR
OTU331	0	MPR	Nivo + CT	Nivo + CT MPR
OTU331	0	MPR	Nivo + CT	Nivo + CT MPR
OTU331	0	MPR	Nivo + CT	Nivo + CT MPR
OTU331	0	MPR	Nivo + CT	Nivo + CT MPR
OTU331	0	MPR	Nivo + CT	Nivo + CT MPR
OTU332	0	MPR	Nivo + CT	Nivo + CT MPR
OTU332	0	MPR	Nivo + CT	Nivo + CT MPR
OTU332	0	MPR	Nivo + CT	Nivo + CT MPR
OTU332	0	MPR	Nivo + CT	Nivo + CT MPR
OTU332	0	MPR	Nivo + CT	Nivo + CT MPR
OTU332	0	MPR	Nivo + CT	Nivo + CT MPR
OTU332	0	MPR	Nivo + CT	Nivo + CT MPR
OTU337	0	MPR	Nivo + CT	Nivo + CT MPR
OTU337	0	MPR	Nivo + CT	Nivo + CT MPR
OTU337	0	MPR	Nivo + CT	Nivo + CT MPR
OTU337	0	MPR	Nivo + CT	Nivo + CT MPR
OTU337	0	MPR	Nivo + CT	Nivo + CT MPR
OTU337	0	MPR	Nivo + CT	Nivo + CT MPR
OTU337	0	MPR	Nivo + CT	Nivo + CT MPR
OTU339	0	MPR	Nivo + CT	Nivo + CT MPR
OTU339	0	MPR	Nivo + CT	Nivo + CT MPR
OTU339	0	MPR	Nivo + CT	Nivo + CT MPR
OTU339	0	MPR	Nivo + CT	Nivo + CT MPR
OTU339	0	MPR	Nivo + CT	Nivo + CT MPR
OTU339	0	MPR	Nivo + CT	Nivo + CT MPR
OTU339	0	MPR	Nivo + CT	Nivo + CT MPR
OTU340	3.46574	MPR	Nivo + CT	Nivo + CT MPR
OTU340	0	MPR	Nivo + CT	Nivo + CT MPR
OTU340	0	MPR	Nivo + CT	Nivo + CT MPR
OTU340	0	MPR	Nivo + CT	Nivo + CT MPR
OTU340	0	MPR	Nivo + CT	Nivo + CT MPR
OTU340	0	MPR	Nivo + CT	Nivo + CT MPR
OTU340	0	MPR	Nivo + CT	Nivo + CT MPR
OTU341	7.19444	MPR	Nivo + CT	Nivo + CT MPR
OTU341	6.64118	MPR	Nivo + CT	Nivo + CT MPR
OTU341	5.33754	MPR	Nivo + CT	Nivo + CT MPR
OTU341	5.22036	MPR	Nivo + CT	Nivo + CT MPR
OTU341	4.60517	MPR	Nivo + CT	Nivo + CT MPR
OTU341	0	MPR	Nivo + CT	Nivo + CT MPR
OTU341	0	MPR	Nivo + CT	Nivo + CT MPR
OTU342	0	MPR	Nivo + CT	Nivo + CT MPR
OTU342	0	MPR	Nivo + CT	Nivo + CT MPR
OTU342	0	MPR	Nivo + CT	Nivo + CT MPR
OTU342	0	MPR	Nivo + CT	Nivo + CT MPR
OTU342	0	MPR	Nivo + CT	Nivo + CT MPR
OTU342	0	MPR	Nivo + CT	Nivo + CT MPR
OTU342	0	MPR	Nivo + CT	Nivo + CT MPR
OTU343	0	MPR	Nivo + CT	Nivo + CT MPR
OTU343	0	MPR	Nivo + CT	Nivo + CT MPR
OTU343	0	MPR	Nivo + CT	Nivo + CT MPR
OTU343	0	MPR	Nivo + CT	Nivo + CT MPR
OTU343	0	MPR	Nivo + CT	Nivo + CT MPR
OTU343	0	MPR	Nivo + CT	Nivo + CT MPR
OTU343	0	MPR	Nivo + CT	Nivo + CT MPR
OTU344	0	MPR	Nivo + CT	Nivo + CT MPR
OTU344	0	MPR	Nivo + CT	Nivo + CT MPR
OTU344	0	MPR	Nivo + CT	Nivo + CT MPR
OTU344	0	MPR	Nivo + CT	Nivo + CT MPR
OTU344	0	MPR	Nivo + CT	Nivo + CT MPR
OTU344	0	MPR	Nivo + CT	Nivo + CT MPR
OTU344	0	MPR	Nivo + CT	Nivo + CT MPR
OTU348	0	MPR	Nivo + CT	Nivo + CT MPR
OTU348	0	MPR	Nivo + CT	Nivo + CT MPR
OTU348	0	MPR	Nivo + CT	Nivo + CT MPR
OTU348	0	MPR	Nivo + CT	Nivo + CT MPR
OTU348	0	MPR	Nivo + CT	Nivo + CT MPR
OTU348	0	MPR	Nivo + CT	Nivo + CT MPR
OTU348	0	MPR	Nivo + CT	Nivo + CT MPR
OTU349	0	MPR	Nivo + CT	Nivo + CT MPR
OTU349	0	MPR	Nivo + CT	Nivo + CT MPR
OTU349	0	MPR	Nivo + CT	Nivo + CT MPR
OTU349	0	MPR	Nivo + CT	Nivo + CT MPR
OTU349	0	MPR	Nivo + CT	Nivo + CT MPR
OTU349	0	MPR	Nivo + CT	Nivo + CT MPR
OTU349	0	MPR	Nivo + CT	Nivo + CT MPR
OTU350	0	MPR	Nivo + CT	Nivo + CT MPR
OTU350	0	MPR	Nivo + CT	Nivo + CT MPR
OTU350	0	MPR	Nivo + CT	Nivo + CT MPR
OTU350	0	MPR	Nivo + CT	Nivo + CT MPR
OTU350	0	MPR	Nivo + CT	Nivo + CT MPR
OTU350	0	MPR	Nivo + CT	Nivo + CT MPR
OTU350	0	MPR	Nivo + CT	Nivo + CT MPR
OTU351	7.02909	MPR	Nivo + CT	Nivo + CT MPR
OTU351	6.59167	MPR	Nivo + CT	Nivo + CT MPR
OTU351	6.48311	MPR	Nivo + CT	Nivo + CT MPR
OTU351	5.88053	MPR	Nivo + CT	Nivo + CT MPR
OTU351	4.95583	MPR	Nivo + CT	Nivo + CT MPR
OTU351	0	MPR	Nivo + CT	Nivo + CT MPR
OTU351	0	MPR	Nivo + CT	Nivo + CT MPR
OTU353	6.03309	MPR	Nivo + CT	Nivo + CT MPR
OTU353	4.61512	MPR	Nivo + CT	Nivo + CT MPR
OTU353	2.3979	MPR	Nivo + CT	Nivo + CT MPR
OTU353	0	MPR	Nivo + CT	Nivo + CT MPR
OTU353	0	MPR	Nivo + CT	Nivo + CT MPR
OTU353	0	MPR	Nivo + CT	Nivo + CT MPR
OTU353	0	MPR	Nivo + CT	Nivo + CT MPR
OTU357	0	MPR	Nivo + CT	Nivo + CT MPR
OTU357	0	MPR	Nivo + CT	Nivo + CT MPR
OTU357	0	MPR	Nivo + CT	Nivo + CT MPR
OTU357	0	MPR	Nivo + CT	Nivo + CT MPR
OTU357	0	MPR	Nivo + CT	Nivo + CT MPR
OTU357	0	MPR	Nivo + CT	Nivo + CT MPR
OTU357	0	MPR	Nivo + CT	Nivo + CT MPR
OTU358	0	MPR	Nivo + CT	Nivo + CT MPR
OTU358	0	MPR	Nivo + CT	Nivo + CT MPR
OTU358	0	MPR	Nivo + CT	Nivo + CT MPR
OTU358	0	MPR	Nivo + CT	Nivo + CT MPR
OTU358	0	MPR	Nivo + CT	Nivo + CT MPR
OTU358	0	MPR	Nivo + CT	Nivo + CT MPR
OTU358	0	MPR	Nivo + CT	Nivo + CT MPR
OTU359	4.85203	MPR	Nivo + CT	Nivo + CT MPR
OTU359	0	MPR	Nivo + CT	Nivo + CT MPR
OTU359	0	MPR	Nivo + CT	Nivo + CT MPR
OTU359	0	MPR	Nivo + CT	Nivo + CT MPR
OTU359	0	MPR	Nivo + CT	Nivo + CT MPR
OTU359	0	MPR	Nivo + CT	Nivo + CT MPR
OTU359	0	MPR	Nivo + CT	Nivo + CT MPR
OTU360	0	MPR	Nivo + CT	Nivo + CT MPR
OTU360	0	MPR	Nivo + CT	Nivo + CT MPR
OTU360	0	MPR	Nivo + CT	Nivo + CT MPR
OTU360	0	MPR	Nivo + CT	Nivo + CT MPR
OTU360	0	MPR	Nivo + CT	Nivo + CT MPR
OTU360	0	MPR	Nivo + CT	Nivo + CT MPR
OTU360	0	MPR	Nivo + CT	Nivo + CT MPR
OTU361	0	MPR	Nivo + CT	Nivo + CT MPR
OTU361	0	MPR	Nivo + CT	Nivo + CT MPR
OTU361	0	MPR	Nivo + CT	Nivo + CT MPR
OTU361	0	MPR	Nivo + CT	Nivo + CT MPR
OTU361	0	MPR	Nivo + CT	Nivo + CT MPR
OTU361	0	MPR	Nivo + CT	Nivo + CT MPR
OTU361	0	MPR	Nivo + CT	Nivo + CT MPR
OTU362	3.85015	MPR	Nivo + CT	Nivo + CT MPR
OTU362	0	MPR	Nivo + CT	Nivo + CT MPR
OTU362	0	MPR	Nivo + CT	Nivo + CT MPR
OTU362	0	MPR	Nivo + CT	Nivo + CT MPR
OTU362	0	MPR	Nivo + CT	Nivo + CT MPR
OTU362	0	MPR	Nivo + CT	Nivo + CT MPR
OTU362	0	MPR	Nivo + CT	Nivo + CT MPR
OTU363	8.21012	MPR	Nivo + CT	Nivo + CT MPR
OTU363	6.55393	MPR	Nivo + CT	Nivo + CT MPR
OTU363	6.16961	MPR	Nivo + CT	Nivo + CT MPR
OTU363	6.07535	MPR	Nivo + CT	Nivo + CT MPR
OTU363	4.2485	MPR	Nivo + CT	Nivo + CT MPR
OTU363	3.3322	MPR	Nivo + CT	Nivo + CT MPR
OTU363	0	MPR	Nivo + CT	Nivo + CT MPR
OTU364	6.64769	MPR	Nivo + CT	Nivo + CT MPR
OTU364	0	MPR	Nivo + CT	Nivo + CT MPR
OTU364	0	MPR	Nivo + CT	Nivo + CT MPR
OTU364	0	MPR	Nivo + CT	Nivo + CT MPR
OTU364	0	MPR	Nivo + CT	Nivo + CT MPR
OTU364	0	MPR	Nivo + CT	Nivo + CT MPR
OTU364	0	MPR	Nivo + CT	Nivo + CT MPR
OTU365	0	MPR	Nivo + CT	Nivo + CT MPR
OTU365	0	MPR	Nivo + CT	Nivo + CT MPR
OTU365	0	MPR	Nivo + CT	Nivo + CT MPR
OTU365	0	MPR	Nivo + CT	Nivo + CT MPR
OTU365	0	MPR	Nivo + CT	Nivo + CT MPR
OTU365	0	MPR	Nivo + CT	Nivo + CT MPR
OTU365	0	MPR	Nivo + CT	Nivo + CT MPR
OTU366	0	MPR	Nivo + CT	Nivo + CT MPR
OTU366	0	MPR	Nivo + CT	Nivo + CT MPR
OTU366	0	MPR	Nivo + CT	Nivo + CT MPR
OTU366	0	MPR	Nivo + CT	Nivo + CT MPR
OTU366	0	MPR	Nivo + CT	Nivo + CT MPR
OTU366	0	MPR	Nivo + CT	Nivo + CT MPR
OTU366	0	MPR	Nivo + CT	Nivo + CT MPR
OTU367	7.63192	MPR	Nivo + CT	Nivo + CT MPR
OTU367	7.16627	MPR	Nivo + CT	Nivo + CT MPR
OTU367	7.01481	MPR	Nivo + CT	Nivo + CT MPR
OTU367	6.84801	MPR	Nivo + CT	Nivo + CT MPR
OTU367	6.84162	MPR	Nivo + CT	Nivo + CT MPR
OTU367	6.45834	MPR	Nivo + CT	Nivo + CT MPR
OTU367	6.34914	MPR	Nivo + CT	Nivo + CT MPR
OTU368	6.37161	MPR	Nivo + CT	Nivo + CT MPR
OTU368	6.32257	MPR	Nivo + CT	Nivo + CT MPR
OTU368	0	MPR	Nivo + CT	Nivo + CT MPR
OTU368	0	MPR	Nivo + CT	Nivo + CT MPR
OTU368	0	MPR	Nivo + CT	Nivo + CT MPR
OTU368	0	MPR	Nivo + CT	Nivo + CT MPR
OTU368	0	MPR	Nivo + CT	Nivo + CT MPR
OTU369	0	MPR	Nivo + CT	Nivo + CT MPR
OTU369	0	MPR	Nivo + CT	Nivo + CT MPR
OTU369	0	MPR	Nivo + CT	Nivo + CT MPR
OTU369	0	MPR	Nivo + CT	Nivo + CT MPR
OTU369	0	MPR	Nivo + CT	Nivo + CT MPR
OTU369	0	MPR	Nivo + CT	Nivo + CT MPR
OTU369	0	MPR	Nivo + CT	Nivo + CT MPR
OTU371	0	MPR	Nivo + CT	Nivo + CT MPR
OTU371	0	MPR	Nivo + CT	Nivo + CT MPR
OTU371	0	MPR	Nivo + CT	Nivo + CT MPR
OTU371	0	MPR	Nivo + CT	Nivo + CT MPR
OTU371	0	MPR	Nivo + CT	Nivo + CT MPR
OTU371	0	MPR	Nivo + CT	Nivo + CT MPR
OTU371	0	MPR	Nivo + CT	Nivo + CT MPR
OTU372	4.82028	MPR	Nivo + CT	Nivo + CT MPR
OTU372	0	MPR	Nivo + CT	Nivo + CT MPR
OTU372	0	MPR	Nivo + CT	Nivo + CT MPR
OTU372	0	MPR	Nivo + CT	Nivo + CT MPR
OTU372	0	MPR	Nivo + CT	Nivo + CT MPR
OTU372	0	MPR	Nivo + CT	Nivo + CT MPR
OTU372	0	MPR	Nivo + CT	Nivo + CT MPR
OTU373	0	MPR	Nivo + CT	Nivo + CT MPR
OTU373	0	MPR	Nivo + CT	Nivo + CT MPR
OTU373	0	MPR	Nivo + CT	Nivo + CT MPR
OTU373	0	MPR	Nivo + CT	Nivo + CT MPR
OTU373	0	MPR	Nivo + CT	Nivo + CT MPR
OTU373	0	MPR	Nivo + CT	Nivo + CT MPR
OTU373	0	MPR	Nivo + CT	Nivo + CT MPR
OTU375	5.72031	MPR	Nivo + CT	Nivo + CT MPR
OTU375	0	MPR	Nivo + CT	Nivo + CT MPR
OTU375	0	MPR	Nivo + CT	Nivo + CT MPR
OTU375	0	MPR	Nivo + CT	Nivo + CT MPR
OTU375	0	MPR	Nivo + CT	Nivo + CT MPR
OTU375	0	MPR	Nivo + CT	Nivo + CT MPR
OTU375	0	MPR	Nivo + CT	Nivo + CT MPR
OTU376	1.38629	MPR	Nivo + CT	Nivo + CT MPR
OTU376	0	MPR	Nivo + CT	Nivo + CT MPR
OTU376	0	MPR	Nivo + CT	Nivo + CT MPR
OTU376	0	MPR	Nivo + CT	Nivo + CT MPR
OTU376	0	MPR	Nivo + CT	Nivo + CT MPR
OTU376	0	MPR	Nivo + CT	Nivo + CT MPR
OTU376	0	MPR	Nivo + CT	Nivo + CT MPR
OTU377	7.00941	MPR	Nivo + CT	Nivo + CT MPR
OTU377	6.16961	MPR	Nivo + CT	Nivo + CT MPR
OTU377	6.16752	MPR	Nivo + CT	Nivo + CT MPR
OTU377	5.41165	MPR	Nivo + CT	Nivo + CT MPR
OTU377	4.90527	MPR	Nivo + CT	Nivo + CT MPR
OTU377	4.52179	MPR	Nivo + CT	Nivo + CT MPR
OTU377	0	MPR	Nivo + CT	Nivo + CT MPR
OTU378	0	MPR	Nivo + CT	Nivo + CT MPR
OTU378	0	MPR	Nivo + CT	Nivo + CT MPR
OTU378	0	MPR	Nivo + CT	Nivo + CT MPR
OTU378	0	MPR	Nivo + CT	Nivo + CT MPR
OTU378	0	MPR	Nivo + CT	Nivo + CT MPR
OTU378	0	MPR	Nivo + CT	Nivo + CT MPR
OTU378	0	MPR	Nivo + CT	Nivo + CT MPR
OTU379	0	MPR	Nivo + CT	Nivo + CT MPR
OTU379	0	MPR	Nivo + CT	Nivo + CT MPR
OTU379	0	MPR	Nivo + CT	Nivo + CT MPR
OTU379	0	MPR	Nivo + CT	Nivo + CT MPR
OTU379	0	MPR	Nivo + CT	Nivo + CT MPR
OTU379	0	MPR	Nivo + CT	Nivo + CT MPR
OTU379	0	MPR	Nivo + CT	Nivo + CT MPR
OTU381	0	MPR	Nivo + CT	Nivo + CT MPR
OTU381	0	MPR	Nivo + CT	Nivo + CT MPR
OTU381	0	MPR	Nivo + CT	Nivo + CT MPR
OTU381	0	MPR	Nivo + CT	Nivo + CT MPR
OTU381	0	MPR	Nivo + CT	Nivo + CT MPR
OTU381	0	MPR	Nivo + CT	Nivo + CT MPR
OTU381	0	MPR	Nivo + CT	Nivo + CT MPR
OTU382	0	MPR	Nivo + CT	Nivo + CT MPR
OTU382	0	MPR	Nivo + CT	Nivo + CT MPR
OTU382	0	MPR	Nivo + CT	Nivo + CT MPR
OTU382	0	MPR	Nivo + CT	Nivo + CT MPR
OTU382	0	MPR	Nivo + CT	Nivo + CT MPR
OTU382	0	MPR	Nivo + CT	Nivo + CT MPR
OTU382	0	MPR	Nivo + CT	Nivo + CT MPR
OTU384	0	MPR	Nivo + CT	Nivo + CT MPR
OTU384	0	MPR	Nivo + CT	Nivo + CT MPR
OTU384	0	MPR	Nivo + CT	Nivo + CT MPR
OTU384	0	MPR	Nivo + CT	Nivo + CT MPR
OTU384	0	MPR	Nivo + CT	Nivo + CT MPR
OTU384	0	MPR	Nivo + CT	Nivo + CT MPR
OTU384	0	MPR	Nivo + CT	Nivo + CT MPR
OTU386	0	MPR	Nivo + CT	Nivo + CT MPR
OTU386	0	MPR	Nivo + CT	Nivo + CT MPR
OTU386	0	MPR	Nivo + CT	Nivo + CT MPR
OTU386	0	MPR	Nivo + CT	Nivo + CT MPR
OTU386	0	MPR	Nivo + CT	Nivo + CT MPR
OTU386	0	MPR	Nivo + CT	Nivo + CT MPR
OTU386	0	MPR	Nivo + CT	Nivo + CT MPR
OTU388	4.79579	MPR	Nivo + CT	Nivo + CT MPR
OTU388	4.00733	MPR	Nivo + CT	Nivo + CT MPR
OTU388	1.94591	MPR	Nivo + CT	Nivo + CT MPR
OTU388	0	MPR	Nivo + CT	Nivo + CT MPR
OTU388	0	MPR	Nivo + CT	Nivo + CT MPR
OTU388	0	MPR	Nivo + CT	Nivo + CT MPR
OTU388	0	MPR	Nivo + CT	Nivo + CT MPR
OTU390	0	MPR	Nivo + CT	Nivo + CT MPR
OTU390	0	MPR	Nivo + CT	Nivo + CT MPR
OTU390	0	MPR	Nivo + CT	Nivo + CT MPR
OTU390	0	MPR	Nivo + CT	Nivo + CT MPR
OTU390	0	MPR	Nivo + CT	Nivo + CT MPR
OTU390	0	MPR	Nivo + CT	Nivo + CT MPR
OTU390	0	MPR	Nivo + CT	Nivo + CT MPR
OTU392	0	MPR	Nivo + CT	Nivo + CT MPR
OTU392	0	MPR	Nivo + CT	Nivo + CT MPR
OTU392	0	MPR	Nivo + CT	Nivo + CT MPR
OTU392	0	MPR	Nivo + CT	Nivo + CT MPR
OTU392	0	MPR	Nivo + CT	Nivo + CT MPR
OTU392	0	MPR	Nivo + CT	Nivo + CT MPR
OTU392	0	MPR	Nivo + CT	Nivo + CT MPR
OTU393	0	MPR	Nivo + CT	Nivo + CT MPR
OTU393	0	MPR	Nivo + CT	Nivo + CT MPR
OTU393	0	MPR	Nivo + CT	Nivo + CT MPR
OTU393	0	MPR	Nivo + CT	Nivo + CT MPR
OTU393	0	MPR	Nivo + CT	Nivo + CT MPR
OTU393	0	MPR	Nivo + CT	Nivo + CT MPR
OTU393	0	MPR	Nivo + CT	Nivo + CT MPR
OTU395	0	MPR	Nivo + CT	Nivo + CT MPR
OTU395	0	MPR	Nivo + CT	Nivo + CT MPR
OTU395	0	MPR	Nivo + CT	Nivo + CT MPR
OTU395	0	MPR	Nivo + CT	Nivo + CT MPR
OTU395	0	MPR	Nivo + CT	Nivo + CT MPR
OTU395	0	MPR	Nivo + CT	Nivo + CT MPR
OTU395	0	MPR	Nivo + CT	Nivo + CT MPR
OTU396	0	MPR	Nivo + CT	Nivo + CT MPR
OTU396	0	MPR	Nivo + CT	Nivo + CT MPR
OTU396	0	MPR	Nivo + CT	Nivo + CT MPR
OTU396	0	MPR	Nivo + CT	Nivo + CT MPR
OTU396	0	MPR	Nivo + CT	Nivo + CT MPR
OTU396	0	MPR	Nivo + CT	Nivo + CT MPR
OTU396	0	MPR	Nivo + CT	Nivo + CT MPR
OTU397	0	MPR	Nivo + CT	Nivo + CT MPR
OTU397	0	MPR	Nivo + CT	Nivo + CT MPR
OTU397	0	MPR	Nivo + CT	Nivo + CT MPR
OTU397	0	MPR	Nivo + CT	Nivo + CT MPR
OTU397	0	MPR	Nivo + CT	Nivo + CT MPR
OTU397	0	MPR	Nivo + CT	Nivo + CT MPR
OTU397	0	MPR	Nivo + CT	Nivo + CT MPR
OTU398	0	MPR	Nivo + CT	Nivo + CT MPR
OTU398	0	MPR	Nivo + CT	Nivo + CT MPR
OTU398	0	MPR	Nivo + CT	Nivo + CT MPR
OTU398	0	MPR	Nivo + CT	Nivo + CT MPR
OTU398	0	MPR	Nivo + CT	Nivo + CT MPR
OTU398	0	MPR	Nivo + CT	Nivo + CT MPR
OTU398	0	MPR	Nivo + CT	Nivo + CT MPR
OTU399	5.43808	MPR	Nivo + CT	Nivo + CT MPR
OTU399	4.89784	MPR	Nivo + CT	Nivo + CT MPR
OTU399	4.27667	MPR	Nivo + CT	Nivo + CT MPR
OTU399	3.63759	MPR	Nivo + CT	Nivo + CT MPR
OTU399	3.43399	MPR	Nivo + CT	Nivo + CT MPR
OTU399	3.4012	MPR	Nivo + CT	Nivo + CT MPR
OTU399	1.94591	MPR	Nivo + CT	Nivo + CT MPR
OTU401	0	MPR	Nivo + CT	Nivo + CT MPR
OTU401	0	MPR	Nivo + CT	Nivo + CT MPR
OTU401	0	MPR	Nivo + CT	Nivo + CT MPR
OTU401	0	MPR	Nivo + CT	Nivo + CT MPR
OTU401	0	MPR	Nivo + CT	Nivo + CT MPR
OTU401	0	MPR	Nivo + CT	Nivo + CT MPR
OTU401	0	MPR	Nivo + CT	Nivo + CT MPR
OTU402	5.39363	MPR	Nivo + CT	Nivo + CT MPR
OTU402	4.41884	MPR	Nivo + CT	Nivo + CT MPR
OTU402	0	MPR	Nivo + CT	Nivo + CT MPR
OTU402	0	MPR	Nivo + CT	Nivo + CT MPR
OTU402	0	MPR	Nivo + CT	Nivo + CT MPR
OTU402	0	MPR	Nivo + CT	Nivo + CT MPR
OTU402	0	MPR	Nivo + CT	Nivo + CT MPR
OTU403	4.30407	MPR	Nivo + CT	Nivo + CT MPR
OTU403	0	MPR	Nivo + CT	Nivo + CT MPR
OTU403	0	MPR	Nivo + CT	Nivo + CT MPR
OTU403	0	MPR	Nivo + CT	Nivo + CT MPR
OTU403	0	MPR	Nivo + CT	Nivo + CT MPR
OTU403	0	MPR	Nivo + CT	Nivo + CT MPR
OTU403	0	MPR	Nivo + CT	Nivo + CT MPR
OTU404	0	MPR	Nivo + CT	Nivo + CT MPR
OTU404	0	MPR	Nivo + CT	Nivo + CT MPR
OTU404	0	MPR	Nivo + CT	Nivo + CT MPR
OTU404	0	MPR	Nivo + CT	Nivo + CT MPR
OTU404	0	MPR	Nivo + CT	Nivo + CT MPR
OTU404	0	MPR	Nivo + CT	Nivo + CT MPR
OTU404	0	MPR	Nivo + CT	Nivo + CT MPR
OTU405	0	MPR	Nivo + CT	Nivo + CT MPR
OTU405	0	MPR	Nivo + CT	Nivo + CT MPR
OTU405	0	MPR	Nivo + CT	Nivo + CT MPR
OTU405	0	MPR	Nivo + CT	Nivo + CT MPR
OTU405	0	MPR	Nivo + CT	Nivo + CT MPR
OTU405	0	MPR	Nivo + CT	Nivo + CT MPR
OTU405	0	MPR	Nivo + CT	Nivo + CT MPR
OTU406	6.66568	MPR	Nivo + CT	Nivo + CT MPR
OTU406	0	MPR	Nivo + CT	Nivo + CT MPR
OTU406	0	MPR	Nivo + CT	Nivo + CT MPR
OTU406	0	MPR	Nivo + CT	Nivo + CT MPR
OTU406	0	MPR	Nivo + CT	Nivo + CT MPR
OTU406	0	MPR	Nivo + CT	Nivo + CT MPR
OTU406	0	MPR	Nivo + CT	Nivo + CT MPR
OTU407	5.01728	MPR	Nivo + CT	Nivo + CT MPR
OTU407	0	MPR	Nivo + CT	Nivo + CT MPR
OTU407	0	MPR	Nivo + CT	Nivo + CT MPR
OTU407	0	MPR	Nivo + CT	Nivo + CT MPR
OTU407	0	MPR	Nivo + CT	Nivo + CT MPR
OTU407	0	MPR	Nivo + CT	Nivo + CT MPR
OTU407	0	MPR	Nivo + CT	Nivo + CT MPR
OTU408	0	MPR	Nivo + CT	Nivo + CT MPR
OTU408	0	MPR	Nivo + CT	Nivo + CT MPR
OTU408	0	MPR	Nivo + CT	Nivo + CT MPR
OTU408	0	MPR	Nivo + CT	Nivo + CT MPR
OTU408	0	MPR	Nivo + CT	Nivo + CT MPR
OTU408	0	MPR	Nivo + CT	Nivo + CT MPR
OTU408	0	MPR	Nivo + CT	Nivo + CT MPR
OTU409	0	MPR	Nivo + CT	Nivo + CT MPR
OTU409	0	MPR	Nivo + CT	Nivo + CT MPR
OTU409	0	MPR	Nivo + CT	Nivo + CT MPR
OTU409	0	MPR	Nivo + CT	Nivo + CT MPR
OTU409	0	MPR	Nivo + CT	Nivo + CT MPR
OTU409	0	MPR	Nivo + CT	Nivo + CT MPR
OTU409	0	MPR	Nivo + CT	Nivo + CT MPR
OTU411	1.09861	MPR	Nivo + CT	Nivo + CT MPR
OTU411	0	MPR	Nivo + CT	Nivo + CT MPR
OTU411	0	MPR	Nivo + CT	Nivo + CT MPR
OTU411	0	MPR	Nivo + CT	Nivo + CT MPR
OTU411	0	MPR	Nivo + CT	Nivo + CT MPR
OTU411	0	MPR	Nivo + CT	Nivo + CT MPR
OTU411	0	MPR	Nivo + CT	Nivo + CT MPR
OTU412	0	MPR	Nivo + CT	Nivo + CT MPR
OTU412	0	MPR	Nivo + CT	Nivo + CT MPR
OTU412	0	MPR	Nivo + CT	Nivo + CT MPR
OTU412	0	MPR	Nivo + CT	Nivo + CT MPR
OTU412	0	MPR	Nivo + CT	Nivo + CT MPR
OTU412	0	MPR	Nivo + CT	Nivo + CT MPR
OTU412	0	MPR	Nivo + CT	Nivo + CT MPR
OTU413	0	MPR	Nivo + CT	Nivo + CT MPR
OTU413	0	MPR	Nivo + CT	Nivo + CT MPR
OTU413	0	MPR	Nivo + CT	Nivo + CT MPR
OTU413	0	MPR	Nivo + CT	Nivo + CT MPR
OTU413	0	MPR	Nivo + CT	Nivo + CT MPR
OTU413	0	MPR	Nivo + CT	Nivo + CT MPR
OTU413	0	MPR	Nivo + CT	Nivo + CT MPR
OTU414	1.38629	MPR	Nivo + CT	Nivo + CT MPR
OTU414	0	MPR	Nivo + CT	Nivo + CT MPR
OTU414	0	MPR	Nivo + CT	Nivo + CT MPR
OTU414	0	MPR	Nivo + CT	Nivo + CT MPR
OTU414	0	MPR	Nivo + CT	Nivo + CT MPR
OTU414	0	MPR	Nivo + CT	Nivo + CT MPR
OTU414	0	MPR	Nivo + CT	Nivo + CT MPR
OTU415	0	MPR	Nivo + CT	Nivo + CT MPR
OTU415	0	MPR	Nivo + CT	Nivo + CT MPR
OTU415	0	MPR	Nivo + CT	Nivo + CT MPR
OTU415	0	MPR	Nivo + CT	Nivo + CT MPR
[truncated: 56,905 more rows]

## Sheet: Cascone_SourceD_ED_Fig10b_lower
MPRstatus	richness	Arm	Marker
MPR	3.89517	Ipi + Nivo + CT	Ipi + Nivo + CT MPR
No MPR	3.50149	Ipi + Nivo + CT	Ipi + Nivo + CT No MPR
No MPR	3.88162	Ipi + Nivo + CT	Ipi + Nivo + CT No MPR
MPR	2.89714	Ipi + Nivo + CT	Ipi + Nivo + CT MPR
MPR	2.67874	Ipi + Nivo + CT	Ipi + Nivo + CT MPR
MPR	3.99326	Ipi + Nivo + CT	Ipi + Nivo + CT MPR
No MPR	2.5042	Ipi + Nivo + CT	Ipi + Nivo + CT No MPR
No MPR	3.27212	Ipi + Nivo + CT	Ipi + Nivo + CT No MPR
No MPR	2.91109	Ipi + Nivo + CT	Ipi + Nivo + CT No MPR
MPR	3.36466	Ipi + Nivo + CT	Ipi + Nivo + CT MPR
No MPR	3.51575	Ipi + Nivo + CT	Ipi + Nivo + CT No MPR
No MPR	4.08943	Ipi + Nivo + CT	Ipi + Nivo + CT No MPR
No MPR	3.65324	Ipi + Nivo + CT	Ipi + Nivo + CT No MPR
No MPR	2.25149	Ipi + Nivo + CT	Ipi + Nivo + CT No MPR
MPR	1.45847	Ipi + Nivo + CT	Ipi + Nivo + CT MPR
MPR	3.75136	Ipi + Nivo + CT	Ipi + Nivo + CT MPR
MPR	2.49657	Ipi + Nivo + CT	Ipi + Nivo + CT MPR
No MPR	2.60119	Ipi + Nivo + CT	Ipi + Nivo + CT No MPR

## Sheet: Cascone_SourceD_ED_Fig10b_upper
MPRstatus	richness	Arm	Marker
No MPR	4.32982	Nivo + CT	Nivo + CT No MPR
No MPR	2.78096	Nivo + CT	Nivo + CT No MPR
MPR	3.12727	Nivo + CT	Nivo + CT MPR
MPR	4.46173	Nivo + CT	Nivo + CT MPR
MPR	4.12271	Nivo + CT	Nivo + CT MPR
MPR	3.79716	Nivo + CT	Nivo + CT MPR
MPR	4.0187	Nivo + CT	Nivo + CT MPR
MPR	3.51961	Nivo + CT	Nivo + CT MPR
No MPR	3.37321	Nivo + CT	Nivo + CT No MPR
No MPR	3.62068	Nivo + CT	Nivo + CT No MPR
No MPR	3.6678	Nivo + CT	Nivo + CT No MPR
No MPR	3.90385	Nivo + CT	Nivo + CT No MPR
MPR	3.43934	Nivo + CT	Nivo + CT MPR
No MPR	3.62278	Nivo + CT	Nivo + CT No MPR
No MPR	2.97232	Nivo + CT	Nivo + CT No MPR
No MPR	3.61804	Nivo + CT	Nivo + CT No MPR
No MPR	3.22643	Nivo + CT	Nivo + CT No MPR
No MPR	3.45729	Nivo + CT	Nivo + CT No MPR
No MPR	3.97933	Nivo + CT	Nivo + CT No MPR

## Sheet: Cascone_SourceData_ED_Fig10c
distances	Arm	MPR	Group	Marker
0.46593	Nivo + CT	No	No MPR	Nivo + CT No
0.702722	Nivo + CT	No	No MPR	Nivo + CT No
0.493279	Nivo + CT	Yes	MPR	Nivo + CT Yes
0.551078	Nivo + CT	Yes	MPR	Nivo + CT Yes
0.451504	Nivo + CT	Yes	MPR	Nivo + CT Yes
0.460566	Nivo + CT	Yes	MPR	Nivo + CT Yes
0.546665	Nivo + CT	Yes	MPR	Nivo + CT Yes
0.607438	Nivo + CT	Yes	MPR	Nivo + CT Yes
0.513693	Nivo + CT	No	No MPR	Nivo + CT No
0.566927	Nivo + CT	No	No MPR	Nivo + CT No
0.532556	Nivo + CT	No	No MPR	Nivo + CT No
0.644806	Nivo + CT	No	No MPR	Nivo + CT No
0.489841	Nivo + CT	Yes	MPR	Nivo + CT Yes
0.493327	Nivo + CT	No	No MPR	Nivo + CT No
0.658015	Nivo + CT	No	No MPR	Nivo + CT No
0.538327	Nivo + CT	No	No MPR	Nivo + CT No
0.525021	Nivo + CT	No	No MPR	Nivo + CT No
0.492037	Nivo + CT	No	No MPR	Nivo + CT No
0.492798	Nivo + CT	No	No MPR	Nivo + CT No
0.540119	Ipi + Nivo + CT	Yes	MPR	Ipi + Nivo + CT Yes
0.500288	Ipi + Nivo + CT	No	No MPR	Ipi + Nivo + CT No
0.518045	Ipi + Nivo + CT	No	No MPR	Ipi + Nivo + CT No
0.628584	Ipi + Nivo + CT	Yes	MPR	Ipi + Nivo + CT Yes
0.514708	Ipi + Nivo + CT	Yes	MPR	Ipi + Nivo + CT Yes
0.568761	Ipi + Nivo + CT	Yes	MPR	Ipi + Nivo + CT Yes
0.54005	Ipi + Nivo + CT	No	No MPR	Ipi + Nivo + CT No
0.591987	Ipi + Nivo + CT	No	No MPR	Ipi + Nivo + CT No
0.641461	Ipi + Nivo + CT	No	No MPR	Ipi + Nivo + CT No
0.530888	Ipi + Nivo + CT	Yes	MPR	Ipi + Nivo + CT Yes
0.500347	Ipi + Nivo + CT	No	No MPR	Ipi + Nivo + CT No
0.537847	Ipi + Nivo + CT	No	No MPR	Ipi + Nivo + CT No
0.446453	Ipi + Nivo + CT	No	No MPR	Ipi + Nivo + CT No
0.654447	Ipi + Nivo + CT	No	No MPR	Ipi + Nivo + CT No
0.695755	Ipi + Nivo + CT	Yes	MPR	Ipi + Nivo + CT Yes
0.566458	Ipi + Nivo + CT	Yes	MPR	Ipi + Nivo + CT Yes
0.632212	Ipi + Nivo + CT	Yes	MPR	Ipi + Nivo + CT Yes
0.612263	Ipi + Nivo + CT	No	No MPR	Ipi + Nivo + CT No

## Sheet: Cascone_SourceD_ED_Fig10d_lower
Axis.1	Axis.2	Marker	MPRstatus	Arm
-0.164297	0.245039	Ipi + Nivo + CT MPR	MPR	Ipi + Nivo + CT
0.174689	-0.117811	Ipi + Nivo + CT No MPR	No MPR	Ipi + Nivo + CT
-0.0517926	0.137082	Ipi + Nivo + CT No MPR	No MPR	Ipi + Nivo + CT
-0.451705	-0.295519	Ipi + Nivo + CT MPR	MPR	Ipi + Nivo + CT
0.223196	-0.0997146	Ipi + Nivo + CT MPR	MPR	Ipi + Nivo + CT
-0.031819	0.105009	Ipi + Nivo + CT MPR	MPR	Ipi + Nivo + CT
0.245173	-0.309751	Ipi + Nivo + CT No MPR	No MPR	Ipi + Nivo + CT
0.0189066	0.227422	Ipi + Nivo + CT No MPR	No MPR	Ipi + Nivo + CT
-0.0685325	0.334028	Ipi + Nivo + CT No MPR	No MPR	Ipi + Nivo + CT
0.127494	-0.10364	Ipi + Nivo + CT MPR	MPR	Ipi + Nivo + CT
0.144789	0.0213172	Ipi + Nivo + CT No MPR	No MPR	Ipi + Nivo + CT
0.118895	0.111605	Ipi + Nivo + CT No MPR	No MPR	Ipi + Nivo + CT
0.0856861	-0.163039	Ipi + Nivo + CT No MPR	No MPR	Ipi + Nivo + CT
-0.432597	-0.332743	Ipi + Nivo + CT No MPR	No MPR	Ipi + Nivo + CT
-0.126093	0.279714	Ipi + Nivo + CT MPR	MPR	Ipi + Nivo + CT
0.238015	0.101486	Ipi + Nivo + CT MPR	MPR	Ipi + Nivo + CT
-0.342451	0.0414758	Ipi + Nivo + CT MPR	MPR	Ipi + Nivo + CT
0.292444	-0.181961	Ipi + Nivo + CT No MPR	No MPR	Ipi + Nivo + CT

## Sheet: Cascone_SourceD_ED_Fig10d_upper
Axis.1	Axis.2	Marker	MPRstatus	Arm
0.16926	0.00577384	Nivo + CT No MPR	No MPR	Nivo + CT
-0.638687	-0.0296428	Nivo + CT No MPR	No MPR	Nivo + CT
0.227285	-0.173841	Nivo + CT MPR	MPR	Nivo + CT
-0.0074845	-0.175207	Nivo + CT MPR	MPR	Nivo + CT
0.131977	-0.0438411	Nivo + CT MPR	MPR	Nivo + CT
0.172165	0.000736843	Nivo + CT MPR	MPR	Nivo + CT
0.142719	0.0623671	Nivo + CT MPR	MPR	Nivo + CT
-0.112396	0.191299	Nivo + CT MPR	MPR	Nivo + CT
0.098696	-0.179557	Nivo + CT No MPR	No MPR	Nivo + CT
-0.131783	-0.0561107	Nivo + CT No MPR	No MPR	Nivo + CT
-0.247132	-0.186066	Nivo + CT No MPR	No MPR	Nivo + CT
0.0224902	0.215885	Nivo + CT No MPR	No MPR	Nivo + CT
0.0830171	-0.0288712	Nivo + CT MPR	MPR	Nivo + CT
0.0559817	-0.163355	Nivo + CT No MPR	No MPR	Nivo + CT
-0.0690422	0.478955	Nivo + CT No MPR	No MPR	Nivo + CT
0.0983547	-0.0875461	Nivo + CT No MPR	No MPR	Nivo + CT
-0.0299965	0.0559183	Nivo + CT No MPR	No MPR	Nivo + CT
-0.109975	-0.135889	Nivo + CT No MPR	No MPR	Nivo + CT
0.144551	0.248991	Nivo + CT No MPR	No MPR	Nivo + CT

## Sheet: Cascone_SourceData_ED_Fig10e
Axis.1	Axis.2	Marker	MPR	Arm
0.196156	0.116037	Nivo + CT No	No	Nivo + CT
-0.377196	-0.0530534	Nivo + CT No	No	Nivo + CT
0.263594	0.0189761	Nivo + CT Yes	Yes	Nivo + CT
0.0795295	0.0621089	Nivo + CT Yes	Yes	Nivo + CT
0.156772	-0.00100517	Nivo + CT Yes	Yes	Nivo + CT
0.185403	0.049569	Nivo + CT Yes	Yes	Nivo + CT
0.203406	-0.0660418	Nivo + CT Yes	Yes	Nivo + CT
-0.017723	0.153815	Nivo + CT Yes	Yes	Nivo + CT
0.191266	-0.0257341	Nivo + CT No	No	Nivo + CT
-0.0422963	0.0544646	Nivo + CT No	No	Nivo + CT
-0.137362	-0.0912588	Nivo + CT No	No	Nivo + CT
0.0468389	0.161296	Nivo + CT No	No	Nivo + CT
0.187492	0.0285172	Nivo + CT Yes	Yes	Nivo + CT
0.175606	-0.165972	Nivo + CT No	No	Nivo + CT
-0.121307	0.347723	Nivo + CT No	No	Nivo + CT
0.122523	0.000282312	Nivo + CT No	No	Nivo + CT
-0.0330409	-0.0992847	Nivo + CT No	No	Nivo + CT
-0.113711	-0.109603	Nivo + CT No	No	Nivo + CT
0.101802	0.3165	Nivo + CT No	No	Nivo + CT
-0.0293964	0.283546	Ipi + Nivo + CT Yes	Yes	Ipi + Nivo + CT
0.0630105	-0.201156	Ipi + Nivo + CT No	No	Ipi + Nivo + CT
0.122614	0.108488	Ipi + Nivo + CT No	No	Ipi + Nivo + CT
-0.479103	-0.116318	Ipi + Nivo + CT Yes	Yes	Ipi + Nivo + CT
0.0998017	-0.224245	Ipi + Nivo + CT Yes	Yes	Ipi + Nivo + CT
-0.0297169	0.0447109	Ipi + Nivo + CT Yes	Yes	Ipi + Nivo + CT
-0.0219455	-0.35691	Ipi + Nivo + CT No	No	Ipi + Nivo + CT
-0.0195965	0.0649348	Ipi + Nivo + CT No	No	Ipi + Nivo + CT
-0.087532	0.283325	Ipi + Nivo + CT No	No	Ipi + Nivo + CT
-0.055956	-0.232637	Ipi + Nivo + CT Yes	Yes	Ipi + Nivo + CT
0.149942	-0.0757294	Ipi + Nivo + CT No	No	Ipi + Nivo + CT
0.118184	0.0297264	Ipi + Nivo + CT No	No	Ipi + Nivo + CT
0.0129231	-0.229943	Ipi + Nivo + CT No	No	Ipi + Nivo + CT
-0.484245	-0.15904	Ipi + Nivo + CT No	No	Ipi + Nivo + CT
-0.21643	0.119935	Ipi + Nivo + CT Yes	Yes	Ipi + Nivo + CT
0.157612	-0.0381639	Ipi + Nivo + CT Yes	Yes	Ipi + Nivo + CT
-0.364559	0.25964	Ipi + Nivo + CT Yes	Yes	Ipi + Nivo + CT
-0.00336224	-0.257499	Ipi + Nivo + CT No	No	Ipi + Nivo + CT

## Sheet: Cascone_SourceData_ED_Fig10f
Axis.1	Axis.2	Marker	MPR	Arm
-0.247938	-0.128089	Nivo + CT Yes	Yes	Nivo + CT
-0.0672309	-0.0255843	Nivo + CT Yes	Yes	Nivo + CT
-0.15055	-0.0669555	Nivo + CT Yes	Yes	Nivo + CT
-0.153686	-0.154944	Nivo + CT Yes	Yes	Nivo + CT
-0.225192	-0.0238156	Nivo + CT Yes	Yes	Nivo + CT
0.0621355	-0.0983891	Nivo + CT Yes	Yes	Nivo + CT
-0.243096	0.0404321	Nivo + CT Yes	Yes	Nivo + CT
0.0743357	-0.269739	Ipi + Nivo + CT Yes	Yes	Ipi + Nivo + CT
0.453083	-0.0629825	Ipi + Nivo + CT Yes	Yes	Ipi + Nivo + CT
-0.172266	0.160856	Ipi + Nivo + CT Yes	Yes	Ipi + Nivo + CT
0.0407251	-0.096191	Ipi + Nivo + CT Yes	Yes	Ipi + Nivo + CT
0.0718105	0.167537	Ipi + Nivo + CT Yes	Yes	Ipi + Nivo + CT
0.318924	0.485387	Ipi + Nivo + CT Yes	Yes	Ipi + Nivo + CT
-0.188134	0.283418	Ipi + Nivo + CT Yes	Yes	Ipi + Nivo + CT
0.427079	-0.210941	Ipi + Nivo + CT Yes	Yes	Ipi + Nivo + CT

## Sheet: Cascone_SourceData_ED_Fig10g
MPRstatus	Arm	richness	Marker
MPR	Nivo + CT	3.12727	Nivo + CT MPR
MPR	Nivo + CT	4.46173	Nivo + CT MPR
MPR	Nivo + CT	4.12271	Nivo + CT MPR
MPR	Nivo + CT	3.79716	Nivo + CT MPR
MPR	Nivo + CT	4.0187	Nivo + CT MPR
MPR	Nivo + CT	3.51961	Nivo + CT MPR
MPR	Nivo + CT	3.43934	Nivo + CT MPR
MPR	Ipi + Nivo + CT	3.89517	Ipi + Nivo + CT MPR
MPR	Ipi + Nivo + CT	2.89714	Ipi + Nivo + CT MPR
MPR	Ipi + Nivo + CT	2.67874	Ipi + Nivo + CT MPR
MPR	Ipi + Nivo + CT	3.99326	Ipi + Nivo + CT MPR
MPR	Ipi + Nivo + CT	3.36466	Ipi + Nivo + CT MPR
MPR	Ipi + Nivo + CT	1.45847	Ipi + Nivo + CT MPR
MPR	Ipi + Nivo + CT	3.75136	Ipi + Nivo + CT MPR
MPR	Ipi + Nivo + CT	2.49657	Ipi + Nivo + CT MPR
